# Supplementary material for: PhenoMeNal: processing and analysis of metabolomics data in the cloud
Source: Gigascience. 2018 Dec 7;8(2):giy149. doi: 10.1093/gigascience/giy149 (PMC6377398; doi:10.1093/gigascience/giy149)
Supplement: Supplemental Files [file giy149_supplemental_files.zip]

Archive with 2 entries (2 files):
- Figure_3_draw.io.pdf
- phenomenal.rdf
