# Supplementary material for: PhenoMeNal: processing and analysis of metabolomics data in the cloud
Source: Gigascience. 2018 Dec 7;8(2):giy149. doi: 10.1093/gigascience/giy149 (PMC6377398; doi:10.1093/gigascience/giy149)
Supplement: Supplemental Files [file giy149_supplemental_files.zip › phenomenal.rdf]

<rdf:RDF
 xmlns:rdf="http://www.w3.org/1999/02/22-rdf-syntax-ns#"
 xmlns:z="http://www.zotero.org/namespaces/export#"
 xmlns:dcterms="http://purl.org/dc/terms/"
 xmlns:bib="http://purl.org/net/biblio#"
 xmlns:foaf="http://xmlns.com/foaf/0.1/"
 xmlns:dc="http://purl.org/dc/elements/1.1/"
 xmlns:prism="http://prismstandard.org/namespaces/1.2/basic/"
 xmlns:link="http://purl.org/rss/1.0/modules/link/"
 xmlns:vcard="http://nwalsh.com/rdf/vCard#">
    <bib:Article rdf:about="http://www.tandfonline.com/doi/full/10.1586/14737159.8.5.617">
        <z:itemType>journalArticle</z:itemType>
        <dcterms:isPartOf rdf:resource="urn:issn:1473-7159,%201744-8352"/>
        <bib:authors>
            <rdf:Seq>
                <rdf:li>
                    <foaf:Person>
                        <foaf:surname>Gowda</foaf:surname>
                        <foaf:givenname>GA Nagana</foaf:givenname>
                    </foaf:Person>
                </rdf:li>
                <rdf:li>
                    <foaf:Person>
                        <foaf:surname>Zhang</foaf:surname>
                        <foaf:givenname>Shucha</foaf:givenname>
                    </foaf:Person>
                </rdf:li>
                <rdf:li>
                    <foaf:Person>
                        <foaf:surname>Gu</foaf:surname>
                        <foaf:givenname>Haiwei</foaf:givenname>
                    </foaf:Person>
                </rdf:li>
                <rdf:li>
                    <foaf:Person>
                        <foaf:surname>Asiago</foaf:surname>
                        <foaf:givenname>Vincent</foaf:givenname>
                    </foaf:Person>
                </rdf:li>
                <rdf:li>
                    <foaf:Person>
                        <foaf:surname>Shanaiah</foaf:surname>
                        <foaf:givenname>Narasimhamurthy</foaf:givenname>
                    </foaf:Person>
                </rdf:li>
                <rdf:li>
                    <foaf:Person>
                        <foaf:surname>Raftery</foaf:surname>
                        <foaf:givenname>Daniel</foaf:givenname>
                    </foaf:Person>
                </rdf:li>
            </rdf:Seq>
        </bib:authors>
        <dc:identifier>
            <dcterms:URI>
                <rdf:value>http://www.tandfonline.com/doi/full/10.1586/14737159.8.5.617</rdf:value>
            </dcterms:URI>
        </dc:identifier>
        <bib:pages>617-633</bib:pages>
        <dc:date>09/2008</dc:date>
        <dcterms:dateSubmitted>2018-09-03 06:46:53</dcterms:dateSubmitted>
        <z:libraryCatalog>Crossref</z:libraryCatalog>
        <z:language>en</z:language>
        <dc:title>Metabolomics-based methods for early disease diagnostics</dc:title>
    </bib:Article>
    <bib:Journal rdf:about="urn:issn:1473-7159,%201744-8352">
        <prism:volume>8</prism:volume>
        <prism:number>5</prism:number>
        <dc:title>Expert Review of Molecular Diagnostics</dc:title>
        <dc:identifier>ISSN 1473-7159, 1744-8352</dc:identifier>
        <dc:identifier>DOI 10.1586/14737159.8.5.617</dc:identifier>
    </bib:Journal>
    <bib:Article rdf:about="http://link.springer.com/10.1007/s11306-008-0152-0">
        <z:itemType>journalArticle</z:itemType>
        <dcterms:isPartOf rdf:resource="urn:issn:1573-3882,%201573-3890"/>
        <bib:authors>
            <rdf:Seq>
                <rdf:li>
                    <foaf:Person>
                        <foaf:surname>Bundy</foaf:surname>
                        <foaf:givenname>Jacob G.</foaf:givenname>
                    </foaf:Person>
                </rdf:li>
                <rdf:li>
                    <foaf:Person>
                        <foaf:surname>Davey</foaf:surname>
                        <foaf:givenname>Matthew P.</foaf:givenname>
                    </foaf:Person>
                </rdf:li>
                <rdf:li>
                    <foaf:Person>
                        <foaf:surname>Viant</foaf:surname>
                        <foaf:givenname>Mark R.</foaf:givenname>
                    </foaf:Person>
                </rdf:li>
            </rdf:Seq>
        </bib:authors>
        <dc:identifier>
            <dcterms:URI>
                <rdf:value>http://link.springer.com/10.1007/s11306-008-0152-0</rdf:value>
            </dcterms:URI>
        </dc:identifier>
        <bib:pages>3-21</bib:pages>
        <dc:date>3/2009</dc:date>
        <dcterms:dateSubmitted>2018-09-03 06:47:04</dcterms:dateSubmitted>
        <z:libraryCatalog>Crossref</z:libraryCatalog>
        <z:language>en</z:language>
        <dc:title>Environmental metabolomics: a critical review and future perspectives</dc:title>
        <z:shortTitle>Environmental metabolomics</z:shortTitle>
    </bib:Article>
    <bib:Journal rdf:about="urn:issn:1573-3882,%201573-3890">
        <prism:volume>5</prism:volume>
        <prism:number>1</prism:number>
        <dc:title>Metabolomics</dc:title>
        <dc:identifier>ISSN 1573-3882, 1573-3890</dc:identifier>
        <dc:identifier>DOI 10.1007/s11306-008-0152-0</dc:identifier>
    </bib:Journal>
    <bib:Article rdf:about="http://www.eurekaselect.com/openurl/content.php?genre=article&amp;issn=1574-8936&amp;volume=7&amp;issue=1&amp;spage=96">
        <z:itemType>journalArticle</z:itemType>
        <dcterms:isPartOf rdf:resource="urn:issn:15748936"/>
        <bib:authors>
            <rdf:Seq>
                <rdf:li>
                    <foaf:Person>
                        <foaf:surname>Sugimoto</foaf:surname>
                        <foaf:givenname>Masahiro</foaf:givenname>
                    </foaf:Person>
                </rdf:li>
                <rdf:li>
                    <foaf:Person>
                        <foaf:surname>Kawakami</foaf:surname>
                        <foaf:givenname>Masato</foaf:givenname>
                    </foaf:Person>
                </rdf:li>
                <rdf:li>
                    <foaf:Person>
                        <foaf:surname>Robert</foaf:surname>
                        <foaf:givenname>Martin</foaf:givenname>
                    </foaf:Person>
                </rdf:li>
                <rdf:li>
                    <foaf:Person>
                        <foaf:surname>Soga</foaf:surname>
                        <foaf:givenname>Tomoyoshi</foaf:givenname>
                    </foaf:Person>
                </rdf:li>
                <rdf:li>
                    <foaf:Person>
                        <foaf:surname>Tomita</foaf:surname>
                        <foaf:givenname>Masaru</foaf:givenname>
                    </foaf:Person>
                </rdf:li>
            </rdf:Seq>
        </bib:authors>
        <dc:identifier>
            <dcterms:URI>
                <rdf:value>http://www.eurekaselect.com/openurl/content.php?genre=article&amp;issn=1574-8936&amp;volume=7&amp;issue=1&amp;spage=96</rdf:value>
            </dcterms:URI>
        </dc:identifier>
        <bib:pages>96-108</bib:pages>
        <dc:date>2012-03-01</dc:date>
        <dcterms:dateSubmitted>2018-09-03 06:47:28</dcterms:dateSubmitted>
        <z:libraryCatalog>Crossref</z:libraryCatalog>
        <z:language>en</z:language>
        <dc:title>Bioinformatics Tools for Mass Spectroscopy-Based Metabolomic Data Processing and Analysis</dc:title>
    </bib:Article>
    <bib:Journal rdf:about="urn:issn:15748936">
        <prism:volume>7</prism:volume>
        <prism:number>1</prism:number>
        <dc:title>Current Bioinformatics</dc:title>
        <dc:identifier>ISSN 15748936</dc:identifier>
        <dc:identifier>DOI 10.2174/157489312799304431</dc:identifier>
    </bib:Journal>
    <bib:Article rdf:about="http://link.springer.com/10.1007/s11306-016-1147-x">
        <z:itemType>journalArticle</z:itemType>
        <dcterms:isPartOf>
            <bib:Journal>
                <prism:volume>13</prism:volume>
                <prism:number>2</prism:number>
                <dc:title>Metabolomics</dc:title>
                <dc:identifier>ISSN 1573-3882, 1573-3890</dc:identifier>
                <dc:identifier>DOI 10.1007/s11306-016-1147-x</dc:identifier>
            </bib:Journal>
        </dcterms:isPartOf>
        <bib:authors>
            <rdf:Seq>
                <rdf:li>
                    <foaf:Person>
                        <foaf:surname>Weber</foaf:surname>
                        <foaf:givenname>Ralf J. M.</foaf:givenname>
                    </foaf:Person>
                </rdf:li>
                <rdf:li>
                    <foaf:Person>
                        <foaf:surname>Lawson</foaf:surname>
                        <foaf:givenname>Thomas N.</foaf:givenname>
                    </foaf:Person>
                </rdf:li>
                <rdf:li>
                    <foaf:Person>
                        <foaf:surname>Salek</foaf:surname>
                        <foaf:givenname>Reza M.</foaf:givenname>
                    </foaf:Person>
                </rdf:li>
                <rdf:li>
                    <foaf:Person>
                        <foaf:surname>Ebbels</foaf:surname>
                        <foaf:givenname>Timothy M. D.</foaf:givenname>
                    </foaf:Person>
                </rdf:li>
                <rdf:li>
                    <foaf:Person>
                        <foaf:surname>Glen</foaf:surname>
                        <foaf:givenname>Robert C.</foaf:givenname>
                    </foaf:Person>
                </rdf:li>
                <rdf:li>
                    <foaf:Person>
                        <foaf:surname>Goodacre</foaf:surname>
                        <foaf:givenname>Royston</foaf:givenname>
                    </foaf:Person>
                </rdf:li>
                <rdf:li>
                    <foaf:Person>
                        <foaf:surname>Griffin</foaf:surname>
                        <foaf:givenname>Julian L.</foaf:givenname>
                    </foaf:Person>
                </rdf:li>
                <rdf:li>
                    <foaf:Person>
                        <foaf:surname>Haug</foaf:surname>
                        <foaf:givenname>Kenneth</foaf:givenname>
                    </foaf:Person>
                </rdf:li>
                <rdf:li>
                    <foaf:Person>
                        <foaf:surname>Koulman</foaf:surname>
                        <foaf:givenname>Albert</foaf:givenname>
                    </foaf:Person>
                </rdf:li>
                <rdf:li>
                    <foaf:Person>
                        <foaf:surname>Moreno</foaf:surname>
                        <foaf:givenname>Pablo</foaf:givenname>
                    </foaf:Person>
                </rdf:li>
                <rdf:li>
                    <foaf:Person>
                        <foaf:surname>Ralser</foaf:surname>
                        <foaf:givenname>Markus</foaf:givenname>
                    </foaf:Person>
                </rdf:li>
                <rdf:li>
                    <foaf:Person>
                        <foaf:surname>Steinbeck</foaf:surname>
                        <foaf:givenname>Christoph</foaf:givenname>
                    </foaf:Person>
                </rdf:li>
                <rdf:li>
                    <foaf:Person>
                        <foaf:surname>Dunn</foaf:surname>
                        <foaf:givenname>Warwick B.</foaf:givenname>
                    </foaf:Person>
                </rdf:li>
                <rdf:li>
                    <foaf:Person>
                        <foaf:surname>Viant</foaf:surname>
                        <foaf:givenname>Mark R.</foaf:givenname>
                    </foaf:Person>
                </rdf:li>
            </rdf:Seq>
        </bib:authors>
        <dc:identifier>
            <dcterms:URI>
                <rdf:value>http://link.springer.com/10.1007/s11306-016-1147-x</rdf:value>
            </dcterms:URI>
        </dc:identifier>
        <dc:date>2/2017</dc:date>
        <dcterms:dateSubmitted>2018-09-03 06:47:37</dcterms:dateSubmitted>
        <z:libraryCatalog>Crossref</z:libraryCatalog>
        <z:language>en</z:language>
        <dc:title>Computational tools and workflows in metabolomics: An international survey highlights the opportunity for harmonisation through Galaxy</dc:title>
        <z:shortTitle>Computational tools and workflows in metabolomics</z:shortTitle>
    </bib:Article>
    <bib:Article rdf:about="http://www.nature.com/articles/nrm1857">
        <z:itemType>journalArticle</z:itemType>
        <dcterms:isPartOf rdf:resource="urn:issn:1471-0072,%201471-0080"/>
        <bib:authors>
            <rdf:Seq>
                <rdf:li>
                    <foaf:Person>
                        <foaf:surname>Joyce</foaf:surname>
                        <foaf:givenname>Andrew R.</foaf:givenname>
                    </foaf:Person>
                </rdf:li>
                <rdf:li>
                    <foaf:Person>
                        <foaf:surname>Palsson</foaf:surname>
                        <foaf:givenname>Bernhard Ø.</foaf:givenname>
                    </foaf:Person>
                </rdf:li>
            </rdf:Seq>
        </bib:authors>
        <dc:identifier>
            <dcterms:URI>
               <rdf:value>http://www.nature.com/articles/nrm1857</rdf:value>
            </dcterms:URI>
        </dc:identifier>
        <bib:pages>198-210</bib:pages>
        <dc:date>3/2006</dc:date>
        <dcterms:dateSubmitted>2018-09-03 06:50:31</dcterms:dateSubmitted>
        <z:libraryCatalog>Crossref</z:libraryCatalog>
        <z:language>en</z:language>
        <dc:title>The model organism as a system: integrating 'omics' data sets</dc:title>
        <z:shortTitle>The model organism as a system</z:shortTitle>
    </bib:Article>
    <bib:Journal rdf:about="urn:issn:1471-0072,%201471-0080">
        <prism:volume>7</prism:volume>
        <prism:number>3</prism:number>
        <dc:title>Nature Reviews Molecular Cell Biology</dc:title>
        <dc:identifier>ISSN 1471-0072, 1471-0080</dc:identifier>
        <dc:identifier>DOI 10.1038/nrm1857</dc:identifier>
    </bib:Journal>
    <bib:Article rdf:about="#item_670">
        <z:itemType>journalArticle</z:itemType>
        <dcterms:isPartOf rdf:resource="urn:issn:1573-3882"/>
        <bib:authors>
            <rdf:Seq>
                <rdf:li>
                    <foaf:Person>
                        <foaf:surname>Rosato</foaf:surname>
                        <foaf:givenname>Antonio</foaf:givenname>
                    </foaf:Person>
                </rdf:li>
                <rdf:li>
                    <foaf:Person>
                        <foaf:surname>Tenori</foaf:surname>
                        <foaf:givenname>Leonardo</foaf:givenname>
                    </foaf:Person>
                </rdf:li>
                <rdf:li>
                    <foaf:Person>
                        <foaf:surname>Cascante</foaf:surname>
                        <foaf:givenname>Marta</foaf:givenname>
                    </foaf:Person>
                </rdf:li>
                <rdf:li>
                    <foaf:Person>
                        <foaf:surname>De Atauri Carulla</foaf:surname>
                        <foaf:givenname>Pedro Ramon</foaf:givenname>
                    </foaf:Person>
                </rdf:li>
                <rdf:li>
                    <foaf:Person>
                        <foaf:surname>Martins Dos Santos</foaf:surname>
                        <foaf:givenname>Vitor A. P.</foaf:givenname>
                    </foaf:Person>
                </rdf:li>
                <rdf:li>
                    <foaf:Person>
                        <foaf:surname>Saccenti</foaf:surname>
                        <foaf:givenname>Edoardo</foaf:givenname>
                    </foaf:Person>
                </rdf:li>
            </rdf:Seq>
        </bib:authors>
        <link:link rdf:resource="#item_671"/>
        <bib:pages>37</bib:pages>
        <dc:date>2018</dc:date>
        <dc:description>PMID: 29503602
PMCID: PMC5829120</dc:description>
        <z:libraryCatalog>PubMed</z:libraryCatalog>
        <z:language>eng</z:language>
        <dcterms:abstract>Introduction: Metabolomics is a well-established tool in systems biology, especially in the top-down approach. Metabolomics experiments often results in discovery studies that provide intriguing biological hypotheses but rarely offer mechanistic explanation of such findings. In this light, the interpretation of metabolomics data can be boosted by deploying systems biology approaches.
Objectives: This review aims to provide an overview of systems biology approaches that are relevant to metabolomics and to discuss some successful applications of these methods.
Methods: We review the most recent applications of systems biology tools in the field of metabolomics, such as network inference and analysis, metabolic modelling and pathways analysis.
Results: We offer an ample overview of systems biology tools that can be applied to address metabolomics problems. The characteristics and application results of these tools are discussed also in a comparative manner.
Conclusions: Systems biology-enhanced analysis of metabolomics data can provide insights into the molecular mechanisms originating the observed metabolic profiles and enhance the scientific impact of metabolomics studies.</dcterms:abstract>
        <dc:title>From correlation to causation: analysis of metabolomics data using systems biology approaches</dc:title>
        <z:shortTitle>From correlation to causation</z:shortTitle>
    </bib:Article>
    <bib:Journal rdf:about="urn:issn:1573-3882">
        <prism:volume>14</prism:volume>
        <prism:number>4</prism:number>
        <dc:title>Metabolomics: Official Journal of the Metabolomic Society</dc:title>
        <dc:identifier>ISSN 1573-3882</dc:identifier>
        <dcterms:alternative>Metabolomics</dcterms:alternative>
        <dc:identifier>DOI 10.1007/s11306-018-1335-y</dc:identifier>
    </bib:Journal>
    <z:Attachment rdf:about="#item_671">
        <z:itemType>attachment</z:itemType>
        <dc:identifier>
            <dcterms:URI>
               <rdf:value>http://www.ncbi.nlm.nih.gov/pubmed/29503602</rdf:value>
            </dcterms:URI>
        </dc:identifier>
        <dcterms:dateSubmitted>2018-09-03 06:51:56</dcterms:dateSubmitted>
        <dc:title>PubMed entry</dc:title>
        <z:linkMode>3</z:linkMode>
        <link:type>text/html</link:type>
    </z:Attachment>
    <bib:Article rdf:about="#item_672">
        <z:itemType>journalArticle</z:itemType>
        <dcterms:isPartOf rdf:resource="urn:issn:1521-3773"/>
        <bib:authors>
            <rdf:Seq>
                <rdf:li>
                    <foaf:Person>
                        <foaf:surname>Vignoli</foaf:surname>
                        <foaf:givenname>Alessia</foaf:givenname>
                    </foaf:Person>
                </rdf:li>
                <rdf:li>
                    <foaf:Person>
                        <foaf:surname>Ghini</foaf:surname>
                        <foaf:givenname>Veronica</foaf:givenname>
                    </foaf:Person>
                </rdf:li>
                <rdf:li>
                    <foaf:Person>
                        <foaf:surname>Meoni</foaf:surname>
                        <foaf:givenname>Gaia</foaf:givenname>
                    </foaf:Person>
                </rdf:li>
                <rdf:li>
                    <foaf:Person>
                        <foaf:surname>Licari</foaf:surname>
                        <foaf:givenname>Cristina</foaf:givenname>
                    </foaf:Person>
                </rdf:li>
                <rdf:li>
                    <foaf:Person>
                        <foaf:surname>Takis</foaf:surname>
                        <foaf:givenname>Panteleimon G.</foaf:givenname>
                    </foaf:Person>
                </rdf:li>
                <rdf:li>
                    <foaf:Person>
                        <foaf:surname>Tenori</foaf:surname>
                        <foaf:givenname>Leonardo</foaf:givenname>
                    </foaf:Person>
                </rdf:li>
                <rdf:li>
                    <foaf:Person>
                        <foaf:surname>Turano</foaf:surname>
                        <foaf:givenname>Paola</foaf:givenname>
                    </foaf:Person>
                </rdf:li>
                <rdf:li>
                    <foaf:Person>
                        <foaf:surname>Luchinat</foaf:surname>
                        <foaf:givenname>Claudio</foaf:givenname>
                    </foaf:Person>
                </rdf:li>
            </rdf:Seq>
        </bib:authors>
        <link:link rdf:resource="#item_673"/>
        <dc:date>Jul 12, 2018</dc:date>
        <dc:description>PMID: 29999221</dc:description>
        <z:libraryCatalog>PubMed</z:libraryCatalog>
        <z:language>eng</z:language>
        <dcterms:abstract>Metabolomics deals with the whole ensemble of metabolites (the metabolome). As one of the -omic sciences, it relates to biology, physiology, pathology and medicine; but metabolites are chemical entities, small organic molecules or inorganic ions. Therefore, their proper identification and quantitation in complex biological matrices requires a solid chemical ground. With respect to e.g. DNA, metabolites are much more prone to oxidation or enzymatic degradation: we can reconstruct large parts of a mammoth's genome from a small specimen, but we are unable to do the same with its metabolome, which was probably largely degraded a few hours after the animal's death. Thus, we need standard operating procedures, good chemical skills in sample preparation for storage and subsequent analysis, accurate analytical procedures, a broad knowledge of chemometrics and advanced statistical tools, and a good knowledge of at least one of the two metabolomics techniques, MS or NMR. All these skills are traditionally cultivated by chemists. Here we focus on metabolomics from the chemical standpoint, and restrict ourselves to NMR. From the analytical point of view NMR has pros and cons, but does provide a peculiar holistic perspective that may speak for its future adoption as a population-wide health screening technique.</dcterms:abstract>
        <dc:title>High-throughput metabolomics by 1D NMR</dc:title>
    </bib:Article>
    <bib:Journal rdf:about="urn:issn:1521-3773">
        <dc:title>Angewandte Chemie (International Ed. in English)</dc:title>
        <dc:identifier>ISSN 1521-3773</dc:identifier>
        <dcterms:alternative>Angew. Chem. Int. Ed. Engl.</dcterms:alternative>
        <dc:identifier>DOI 10.1002/anie.201804736</dc:identifier>
    </bib:Journal>
    <z:Attachment rdf:about="#item_673">
        <z:itemType>attachment</z:itemType>
        <dc:identifier>
            <dcterms:URI>
               <rdf:value>http://www.ncbi.nlm.nih.gov/pubmed/29999221</rdf:value>
            </dcterms:URI>
        </dc:identifier>
        <dcterms:dateSubmitted>2018-09-03 06:52:24</dcterms:dateSubmitted>
        <dc:title>PubMed entry</dc:title>
        <z:linkMode>3</z:linkMode>
        <link:type>text/html</link:type>
    </z:Attachment>
    <bib:Article rdf:about="http://link.springer.com/10.1007/s11306-007-0081-3">
        <z:itemType>journalArticle</z:itemType>
        <dcterms:isPartOf>
            <bib:Journal>
                <prism:volume>3</prism:volume>
                <prism:number>3</prism:number>
                <dc:title>Metabolomics</dc:title>
                <dc:identifier>ISSN 1573-3882, 1573-3890</dc:identifier>
                <dc:identifier>DOI 10.1007/s11306-007-0081-3</dc:identifier>
            </bib:Journal>
        </dcterms:isPartOf>
        <bib:authors>
            <rdf:Seq>
                <rdf:li>
                    <foaf:Person>
                        <foaf:surname>Goodacre</foaf:surname>
                        <foaf:givenname>Royston</foaf:givenname>
                    </foaf:Person>
                </rdf:li>
                <rdf:li>
                    <foaf:Person>
                        <foaf:surname>Broadhurst</foaf:surname>
                        <foaf:givenname>David</foaf:givenname>
                    </foaf:Person>
                </rdf:li>
                <rdf:li>
                    <foaf:Person>
                        <foaf:surname>Smilde</foaf:surname>
                        <foaf:givenname>Age K.</foaf:givenname>
                    </foaf:Person>
                </rdf:li>
                <rdf:li>
                    <foaf:Person>
                        <foaf:surname>Kristal</foaf:surname>
                        <foaf:givenname>Bruce S.</foaf:givenname>
                    </foaf:Person>
                </rdf:li>
                <rdf:li>
                    <foaf:Person>
                        <foaf:surname>Baker</foaf:surname>
                        <foaf:givenname>J. David</foaf:givenname>
                    </foaf:Person>
                </rdf:li>
                <rdf:li>
                    <foaf:Person>
                        <foaf:surname>Beger</foaf:surname>
                        <foaf:givenname>Richard</foaf:givenname>
                    </foaf:Person>
                </rdf:li>
                <rdf:li>
                    <foaf:Person>
                        <foaf:surname>Bessant</foaf:surname>
                        <foaf:givenname>Conrad</foaf:givenname>
                    </foaf:Person>
                </rdf:li>
                <rdf:li>
                    <foaf:Person>
                        <foaf:surname>Connor</foaf:surname>
                        <foaf:givenname>Susan</foaf:givenname>
                    </foaf:Person>
                </rdf:li>
                <rdf:li>
                    <foaf:Person>
                        <foaf:surname>Capuani</foaf:surname>
                        <foaf:givenname>Giorgio</foaf:givenname>
                    </foaf:Person>
                </rdf:li>
                <rdf:li>
                    <foaf:Person>
                        <foaf:surname>Craig</foaf:surname>
                        <foaf:givenname>Andrew</foaf:givenname>
                    </foaf:Person>
                </rdf:li>
                <rdf:li>
                    <foaf:Person>
                        <foaf:surname>Ebbels</foaf:surname>
                        <foaf:givenname>Tim</foaf:givenname>
                    </foaf:Person>
                </rdf:li>
                <rdf:li>
                    <foaf:Person>
                        <foaf:surname>Kell</foaf:surname>
                        <foaf:givenname>Douglas B.</foaf:givenname>
                    </foaf:Person>
                </rdf:li>
                <rdf:li>
                    <foaf:Person>
                        <foaf:surname>Manetti</foaf:surname>
                        <foaf:givenname>Cesare</foaf:givenname>
                    </foaf:Person>
                </rdf:li>
                <rdf:li>
                    <foaf:Person>
                        <foaf:surname>Newton</foaf:surname>
                        <foaf:givenname>Jack</foaf:givenname>
                    </foaf:Person>
                </rdf:li>
                <rdf:li>
                    <foaf:Person>
                        <foaf:surname>Paternostro</foaf:surname>
                        <foaf:givenname>Giovanni</foaf:givenname>
                    </foaf:Person>
                </rdf:li>
                <rdf:li>
                    <foaf:Person>
                        <foaf:surname>Somorjai</foaf:surname>
                        <foaf:givenname>Ray</foaf:givenname>
                    </foaf:Person>
                </rdf:li>
                <rdf:li>
                    <foaf:Person>
                        <foaf:surname>Sjöström</foaf:surname>
                        <foaf:givenname>Michael</foaf:givenname>
                    </foaf:Person>
                </rdf:li>
                <rdf:li>
                    <foaf:Person>
                        <foaf:surname>Trygg</foaf:surname>
                        <foaf:givenname>Johan</foaf:givenname>
                    </foaf:Person>
                </rdf:li>
                <rdf:li>
                    <foaf:Person>
                        <foaf:surname>Wulfert</foaf:surname>
                        <foaf:givenname>Florian</foaf:givenname>
                    </foaf:Person>
                </rdf:li>
            </rdf:Seq>
        </bib:authors>
        <dc:identifier>
            <dcterms:URI>
                <rdf:value>http://link.springer.com/10.1007/s11306-007-0081-3</rdf:value>
            </dcterms:URI>
        </dc:identifier>
        <bib:pages>231-241</bib:pages>
        <dc:date>2007-9-19</dc:date>
        <dcterms:dateSubmitted>2018-09-03 06:53:42</dcterms:dateSubmitted>
        <z:libraryCatalog>Crossref</z:libraryCatalog>
        <z:language>en</z:language>
        <dc:title>Proposed minimum reporting standards for data analysis in metabolomics</dc:title>
    </bib:Article>
    <bib:Article rdf:about="http://academic.oup.com/nar/article/41/D1/D781/1050654/MetaboLightsan-openaccess-generalpurpose">
        <z:itemType>journalArticle</z:itemType>
        <dcterms:isPartOf rdf:resource="urn:issn:0305-1048,%201362-4962"/>
        <bib:authors>
            <rdf:Seq>
                <rdf:li>
                    <foaf:Person>
                        <foaf:surname>Haug</foaf:surname>
                        <foaf:givenname>Kenneth</foaf:givenname>
                    </foaf:Person>
                </rdf:li>
                <rdf:li>
                    <foaf:Person>
                        <foaf:surname>Salek</foaf:surname>
                        <foaf:givenname>Reza M.</foaf:givenname>
                    </foaf:Person>
                </rdf:li>
                <rdf:li>
                    <foaf:Person>
                        <foaf:surname>Conesa</foaf:surname>
                        <foaf:givenname>Pablo</foaf:givenname>
                    </foaf:Person>
                </rdf:li>
                <rdf:li>
                    <foaf:Person>
                        <foaf:surname>Hastings</foaf:surname>
                        <foaf:givenname>Janna</foaf:givenname>
                    </foaf:Person>
                </rdf:li>
                <rdf:li>
                    <foaf:Person>
                        <foaf:surname>de Matos</foaf:surname>
                        <foaf:givenname>Paula</foaf:givenname>
                    </foaf:Person>
                </rdf:li>
                <rdf:li>
                    <foaf:Person>
                        <foaf:surname>Rijnbeek</foaf:surname>
                        <foaf:givenname>Mark</foaf:givenname>
                    </foaf:Person>
                </rdf:li>
                <rdf:li>
                    <foaf:Person>
                        <foaf:surname>Mahendraker</foaf:surname>
                        <foaf:givenname>Tejasvi</foaf:givenname>
                    </foaf:Person>
                </rdf:li>
                <rdf:li>
                    <foaf:Person>
                        <foaf:surname>Williams</foaf:surname>
                        <foaf:givenname>Mark</foaf:givenname>
                    </foaf:Person>
                </rdf:li>
                <rdf:li>
                    <foaf:Person>
                        <foaf:surname>Neumann</foaf:surname>
                        <foaf:givenname>Steffen</foaf:givenname>
                    </foaf:Person>
                </rdf:li>
                <rdf:li>
                    <foaf:Person>
                        <foaf:surname>Rocca-Serra</foaf:surname>
                        <foaf:givenname>Philippe</foaf:givenname>
                    </foaf:Person>
                </rdf:li>
                <rdf:li>
                    <foaf:Person>
                        <foaf:surname>Maguire</foaf:surname>
                        <foaf:givenname>Eamonn</foaf:givenname>
                    </foaf:Person>
                </rdf:li>
                <rdf:li>
                    <foaf:Person>
                        <foaf:surname>González-Beltrán</foaf:surname>
                        <foaf:givenname>Alejandra</foaf:givenname>
                    </foaf:Person>
                </rdf:li>
                <rdf:li>
                    <foaf:Person>
                        <foaf:surname>Sansone</foaf:surname>
                        <foaf:givenname>Susanna-Assunta</foaf:givenname>
                    </foaf:Person>
                </rdf:li>
                <rdf:li>
                    <foaf:Person>
                        <foaf:surname>Griffin</foaf:surname>
                        <foaf:givenname>Julian L.</foaf:givenname>
                    </foaf:Person>
                </rdf:li>
                <rdf:li>
                    <foaf:Person>
                        <foaf:surname>Steinbeck</foaf:surname>
                        <foaf:givenname>Christoph</foaf:givenname>
                    </foaf:Person>
                </rdf:li>
            </rdf:Seq>
        </bib:authors>
        <dc:identifier>
            <dcterms:URI>
                <rdf:value>http://academic.oup.com/nar/article/41/D1/D781/1050654/MetaboLightsan-openaccess-generalpurpose</rdf:value>
            </dcterms:URI>
        </dc:identifier>
        <bib:pages>D781-D786</bib:pages>
        <dc:date>2013-01-01</dc:date>
        <dcterms:dateSubmitted>2018-09-03 06:54:33</dcterms:dateSubmitted>
        <z:libraryCatalog>Crossref</z:libraryCatalog>
        <z:language>en</z:language>
        <dc:title>MetaboLights—an open-access general-purpose repository for metabolomics studies and associated meta-data</dc:title>
    </bib:Article>
    <bib:Journal rdf:about="urn:issn:0305-1048,%201362-4962">
        <prism:volume>41</prism:volume>
        <prism:number>D1</prism:number>
        <dc:title>Nucleic Acids Research</dc:title>
        <dc:identifier>ISSN 0305-1048, 1362-4962</dc:identifier>
        <dc:identifier>DOI 10.1093/nar/gks1004</dc:identifier>
    </bib:Journal>
    <bib:Article rdf:about="https://academic.oup.com/nar/article-lookup/doi/10.1093/nar/gkv1042">
        <z:itemType>journalArticle</z:itemType>
        <dcterms:isPartOf>
            <bib:Journal>
                <prism:volume>44</prism:volume>
                <prism:number>D1</prism:number>
                <dc:title>Nucleic Acids Research</dc:title>
                <dc:identifier>ISSN 0305-1048, 1362-4962</dc:identifier>
                <dc:identifier>DOI 10.1093/nar/gkv1042</dc:identifier>
            </bib:Journal>
        </dcterms:isPartOf>
        <bib:authors>
            <rdf:Seq>
                <rdf:li>
                    <foaf:Person>
                        <foaf:surname>Sud</foaf:surname>
                        <foaf:givenname>Manish</foaf:givenname>
                    </foaf:Person>
                </rdf:li>
                <rdf:li>
                    <foaf:Person>
                        <foaf:surname>Fahy</foaf:surname>
                        <foaf:givenname>Eoin</foaf:givenname>
                    </foaf:Person>
                </rdf:li>
                <rdf:li>
                    <foaf:Person>
                        <foaf:surname>Cotter</foaf:surname>
                        <foaf:givenname>Dawn</foaf:givenname>
                    </foaf:Person>
                </rdf:li>
                <rdf:li>
                    <foaf:Person>
                        <foaf:surname>Azam</foaf:surname>
                        <foaf:givenname>Kenan</foaf:givenname>
                    </foaf:Person>
                </rdf:li>
                <rdf:li>
                    <foaf:Person>
                        <foaf:surname>Vadivelu</foaf:surname>
                        <foaf:givenname>Ilango</foaf:givenname>
                    </foaf:Person>
                </rdf:li>
                <rdf:li>
                    <foaf:Person>
                        <foaf:surname>Burant</foaf:surname>
                        <foaf:givenname>Charles</foaf:givenname>
                    </foaf:Person>
                </rdf:li>
                <rdf:li>
                    <foaf:Person>
                        <foaf:surname>Edison</foaf:surname>
                        <foaf:givenname>Arthur</foaf:givenname>
                    </foaf:Person>
                </rdf:li>
                <rdf:li>
                    <foaf:Person>
                        <foaf:surname>Fiehn</foaf:surname>
                        <foaf:givenname>Oliver</foaf:givenname>
                    </foaf:Person>
                </rdf:li>
                <rdf:li>
                    <foaf:Person>
                        <foaf:surname>Higashi</foaf:surname>
                        <foaf:givenname>Richard</foaf:givenname>
                    </foaf:Person>
                </rdf:li>
                <rdf:li>
                    <foaf:Person>
                        <foaf:surname>Nair</foaf:surname>
                        <foaf:givenname>K. Sreekumaran</foaf:givenname>
                    </foaf:Person>
                </rdf:li>
                <rdf:li>
                    <foaf:Person>
                        <foaf:surname>Sumner</foaf:surname>
                        <foaf:givenname>Susan</foaf:givenname>
                    </foaf:Person>
                </rdf:li>
                <rdf:li>
                    <foaf:Person>
                        <foaf:surname>Subramaniam</foaf:surname>
                        <foaf:givenname>Shankar</foaf:givenname>
                    </foaf:Person>
                </rdf:li>
            </rdf:Seq>
        </bib:authors>
        <dc:identifier>
            <dcterms:URI>
                <rdf:value>https://academic.oup.com/nar/article-lookup/doi/10.1093/nar/gkv1042</rdf:value>
            </dcterms:URI>
        </dc:identifier>
        <bib:pages>D463-D470</bib:pages>
        <dc:date>2016-01-04</dc:date>
        <dcterms:dateSubmitted>2018-09-03 06:55:09</dcterms:dateSubmitted>
        <z:libraryCatalog>Crossref</z:libraryCatalog>
        <z:language>en</z:language>
        <dc:title>Metabolomics Workbench: An international repository for metabolomics data and metadata, metabolite standards, protocols, tutorials and training, and analysis tools</dc:title>
        <z:shortTitle>Metabolomics Workbench</z:shortTitle>
    </bib:Article>
    <bib:Article rdf:about="https://academic.oup.com/bioinformatics/article-lookup/doi/10.1093/bioinformatics/btu813">
        <z:itemType>journalArticle</z:itemType>
        <dcterms:isPartOf rdf:resource="urn:issn:1367-4803,%201460-2059"/>
        <bib:authors>
            <rdf:Seq>
                <rdf:li>
                    <foaf:Person>
                        <foaf:surname>Giacomoni</foaf:surname>
                        <foaf:givenname>F.</foaf:givenname>
                    </foaf:Person>
                </rdf:li>
                <rdf:li>
                    <foaf:Person>
                        <foaf:surname>Le Corguille</foaf:surname>
                        <foaf:givenname>G.</foaf:givenname>
                    </foaf:Person>
                </rdf:li>
                <rdf:li>
                    <foaf:Person>
                        <foaf:surname>Monsoor</foaf:surname>
                        <foaf:givenname>M.</foaf:givenname>
                    </foaf:Person>
                </rdf:li>
                <rdf:li>
                    <foaf:Person>
                        <foaf:surname>Landi</foaf:surname>
                        <foaf:givenname>M.</foaf:givenname>
                    </foaf:Person>
                </rdf:li>
                <rdf:li>
                    <foaf:Person>
                        <foaf:surname>Pericard</foaf:surname>
                        <foaf:givenname>P.</foaf:givenname>
                    </foaf:Person>
                </rdf:li>
                <rdf:li>
                    <foaf:Person>
                        <foaf:surname>Petera</foaf:surname>
                        <foaf:givenname>M.</foaf:givenname>
                    </foaf:Person>
                </rdf:li>
                <rdf:li>
                    <foaf:Person>
                        <foaf:surname>Duperier</foaf:surname>
                        <foaf:givenname>C.</foaf:givenname>
                    </foaf:Person>
                </rdf:li>
                <rdf:li>
                    <foaf:Person>
                        <foaf:surname>Tremblay-Franco</foaf:surname>
                        <foaf:givenname>M.</foaf:givenname>
                    </foaf:Person>
                </rdf:li>
                <rdf:li>
                    <foaf:Person>
                        <foaf:surname>Martin</foaf:surname>
                        <foaf:givenname>J.-F.</foaf:givenname>
                    </foaf:Person>
                </rdf:li>
                <rdf:li>
                    <foaf:Person>
                        <foaf:surname>Jacob</foaf:surname>
                        <foaf:givenname>D.</foaf:givenname>
                    </foaf:Person>
                </rdf:li>
                <rdf:li>
                    <foaf:Person>
                        <foaf:surname>Goulitquer</foaf:surname>
                        <foaf:givenname>S.</foaf:givenname>
                    </foaf:Person>
                </rdf:li>
                <rdf:li>
                    <foaf:Person>
                        <foaf:surname>Thevenot</foaf:surname>
                        <foaf:givenname>E. A.</foaf:givenname>
                    </foaf:Person>
                </rdf:li>
                <rdf:li>
                    <foaf:Person>
                        <foaf:surname>Caron</foaf:surname>
                        <foaf:givenname>C.</foaf:givenname>
                    </foaf:Person>
                </rdf:li>
            </rdf:Seq>
        </bib:authors>
        <dc:identifier>
            <dcterms:URI>
                <rdf:value>https://academic.oup.com/bioinformatics/article-lookup/doi/10.1093/bioinformatics/btu813</rdf:value>
            </dcterms:URI>
        </dc:identifier>
        <bib:pages>1493-1495</bib:pages>
        <dc:date>2015-05-01</dc:date>
        <dcterms:dateSubmitted>2018-09-03 06:56:30</dcterms:dateSubmitted>
        <z:libraryCatalog>Crossref</z:libraryCatalog>
        <z:language>en</z:language>
        <dc:title>Workflow4Metabolomics: a collaborative research infrastructure for computational metabolomics</dc:title>
        <z:shortTitle>Workflow4Metabolomics</z:shortTitle>
    </bib:Article>
    <bib:Journal rdf:about="urn:issn:1367-4803,%201460-2059">
        <prism:volume>31</prism:volume>
        <prism:number>9</prism:number>
        <dc:title>Bioinformatics</dc:title>
        <dc:identifier>ISSN 1367-4803, 1460-2059</dc:identifier>
        <dc:identifier>DOI 10.1093/bioinformatics/btu813</dc:identifier>
    </bib:Journal>
    <bib:Article rdf:about="http://linkinghub.elsevier.com/retrieve/pii/S1367593116302083">
        <z:itemType>journalArticle</z:itemType>
        <dcterms:isPartOf rdf:resource="urn:issn:13675931"/>
        <bib:authors>
            <rdf:Seq>
                <rdf:li>
                    <foaf:Person>
                        <foaf:surname>Haug</foaf:surname>
                        <foaf:givenname>Kenneth</foaf:givenname>
                    </foaf:Person>
                </rdf:li>
                <rdf:li>
                    <foaf:Person>
                        <foaf:surname>Salek</foaf:surname>
                        <foaf:givenname>Reza M</foaf:givenname>
                    </foaf:Person>
                </rdf:li>
                <rdf:li>
                    <foaf:Person>
                        <foaf:surname>Steinbeck</foaf:surname>
                        <foaf:givenname>Christoph</foaf:givenname>
                    </foaf:Person>
                </rdf:li>
            </rdf:Seq>
        </bib:authors>
        <dc:identifier>
            <dcterms:URI>
                <rdf:value>http://linkinghub.elsevier.com/retrieve/pii/S1367593116302083</rdf:value>
            </dcterms:URI>
        </dc:identifier>
        <bib:pages>58-63</bib:pages>
        <dc:date>02/2017</dc:date>
        <dcterms:dateSubmitted>2018-09-03 06:58:48</dcterms:dateSubmitted>
        <z:libraryCatalog>Crossref</z:libraryCatalog>
        <z:language>en</z:language>
        <dc:title>Global open data management in metabolomics</dc:title>
    </bib:Article>
    <bib:Journal rdf:about="urn:issn:13675931">
        <prism:volume>36</prism:volume>
        <dc:title>Current Opinion in Chemical Biology</dc:title>
        <dc:identifier>ISSN 13675931</dc:identifier>
        <dc:identifier>DOI 10.1016/j.cbpa.2016.12.024</dc:identifier>
    </bib:Journal>
    <bib:Article rdf:about="http://link.springer.com/10.1007/s11306-015-0810-y">
        <z:itemType>journalArticle</z:itemType>
        <dcterms:isPartOf>
            <bib:Journal>
                <prism:volume>11</prism:volume>
                <prism:number>6</prism:number>
                <dc:title>Metabolomics</dc:title>
                <dc:identifier>ISSN 1573-3882, 1573-3890</dc:identifier>
                <dc:identifier>DOI 10.1007/s11306-015-0810-y</dc:identifier>
            </bib:Journal>
        </dcterms:isPartOf>
        <bib:authors>
            <rdf:Seq>
                <rdf:li>
                    <foaf:Person>
                        <foaf:surname>Salek</foaf:surname>
                        <foaf:givenname>Reza M.</foaf:givenname>
                    </foaf:Person>
                </rdf:li>
                <rdf:li>
                    <foaf:Person>
                        <foaf:surname>Neumann</foaf:surname>
                        <foaf:givenname>Steffen</foaf:givenname>
                    </foaf:Person>
                </rdf:li>
                <rdf:li>
                    <foaf:Person>
                        <foaf:surname>Schober</foaf:surname>
                        <foaf:givenname>Daniel</foaf:givenname>
                    </foaf:Person>
                </rdf:li>
                <rdf:li>
                    <foaf:Person>
                        <foaf:surname>Hummel</foaf:surname>
                        <foaf:givenname>Jan</foaf:givenname>
                    </foaf:Person>
                </rdf:li>
                <rdf:li>
                    <foaf:Person>
                        <foaf:surname>Billiau</foaf:surname>
                        <foaf:givenname>Kenny</foaf:givenname>
                    </foaf:Person>
                </rdf:li>
                <rdf:li>
                    <foaf:Person>
                        <foaf:surname>Kopka</foaf:surname>
                        <foaf:givenname>Joachim</foaf:givenname>
                    </foaf:Person>
                </rdf:li>
                <rdf:li>
                    <foaf:Person>
                        <foaf:surname>Correa</foaf:surname>
                        <foaf:givenname>Elon</foaf:givenname>
                    </foaf:Person>
                </rdf:li>
                <rdf:li>
                    <foaf:Person>
                        <foaf:surname>Reijmers</foaf:surname>
                        <foaf:givenname>Theo</foaf:givenname>
                    </foaf:Person>
                </rdf:li>
                <rdf:li>
                    <foaf:Person>
                        <foaf:surname>Rosato</foaf:surname>
                        <foaf:givenname>Antonio</foaf:givenname>
                    </foaf:Person>
                </rdf:li>
                <rdf:li>
                    <foaf:Person>
                        <foaf:surname>Tenori</foaf:surname>
                        <foaf:givenname>Leonardo</foaf:givenname>
                    </foaf:Person>
                </rdf:li>
                <rdf:li>
                    <foaf:Person>
                        <foaf:surname>Turano</foaf:surname>
                        <foaf:givenname>Paola</foaf:givenname>
                    </foaf:Person>
                </rdf:li>
                <rdf:li>
                    <foaf:Person>
                        <foaf:surname>Marin</foaf:surname>
                        <foaf:givenname>Silvia</foaf:givenname>
                    </foaf:Person>
                </rdf:li>
                <rdf:li>
                    <foaf:Person>
                        <foaf:surname>Deborde</foaf:surname>
                        <foaf:givenname>Catherine</foaf:givenname>
                    </foaf:Person>
                </rdf:li>
                <rdf:li>
                    <foaf:Person>
                        <foaf:surname>Jacob</foaf:surname>
                        <foaf:givenname>Daniel</foaf:givenname>
                    </foaf:Person>
                </rdf:li>
                <rdf:li>
                    <foaf:Person>
                        <foaf:surname>Rolin</foaf:surname>
                        <foaf:givenname>Dominique</foaf:givenname>
                    </foaf:Person>
                </rdf:li>
                <rdf:li>
                    <foaf:Person>
                        <foaf:surname>Dartigues</foaf:surname>
                        <foaf:givenname>Benjamin</foaf:givenname>
                    </foaf:Person>
                </rdf:li>
                <rdf:li>
                    <foaf:Person>
                        <foaf:surname>Conesa</foaf:surname>
                        <foaf:givenname>Pablo</foaf:givenname>
                    </foaf:Person>
                </rdf:li>
                <rdf:li>
                    <foaf:Person>
                        <foaf:surname>Haug</foaf:surname>
                        <foaf:givenname>Kenneth</foaf:givenname>
                    </foaf:Person>
                </rdf:li>
                <rdf:li>
                    <foaf:Person>
                        <foaf:surname>Rocca-Serra</foaf:surname>
                        <foaf:givenname>Philippe</foaf:givenname>
                    </foaf:Person>
                </rdf:li>
                <rdf:li>
                    <foaf:Person>
                        <foaf:surname>O’Hagan</foaf:surname>
                        <foaf:givenname>Steve</foaf:givenname>
                    </foaf:Person>
                </rdf:li>
                <rdf:li>
                    <foaf:Person>
                        <foaf:surname>Hao</foaf:surname>
                        <foaf:givenname>Jie</foaf:givenname>
                    </foaf:Person>
                </rdf:li>
                <rdf:li>
                    <foaf:Person>
                        <foaf:surname>van Vliet</foaf:surname>
                        <foaf:givenname>Michael</foaf:givenname>
                    </foaf:Person>
                </rdf:li>
                <rdf:li>
                    <foaf:Person>
                        <foaf:surname>Sysi-Aho</foaf:surname>
                        <foaf:givenname>Marko</foaf:givenname>
                    </foaf:Person>
                </rdf:li>
                <rdf:li>
                    <foaf:Person>
                        <foaf:surname>Ludwig</foaf:surname>
                        <foaf:givenname>Christian</foaf:givenname>
                    </foaf:Person>
                </rdf:li>
                <rdf:li>
                    <foaf:Person>
                        <foaf:surname>Bouwman</foaf:surname>
                        <foaf:givenname>Jildau</foaf:givenname>
                    </foaf:Person>
                </rdf:li>
                <rdf:li>
                    <foaf:Person>
                        <foaf:surname>Cascante</foaf:surname>
                        <foaf:givenname>Marta</foaf:givenname>
                    </foaf:Person>
                </rdf:li>
                <rdf:li>
                    <foaf:Person>
                        <foaf:surname>Ebbels</foaf:surname>
                        <foaf:givenname>Timothy</foaf:givenname>
                    </foaf:Person>
                </rdf:li>
                <rdf:li>
                    <foaf:Person>
                        <foaf:surname>Griffin</foaf:surname>
                        <foaf:givenname>Julian L.</foaf:givenname>
                    </foaf:Person>
                </rdf:li>
                <rdf:li>
                    <foaf:Person>
                        <foaf:surname>Moing</foaf:surname>
                        <foaf:givenname>Annick</foaf:givenname>
                    </foaf:Person>
                </rdf:li>
                <rdf:li>
                    <foaf:Person>
                        <foaf:surname>Nikolski</foaf:surname>
                        <foaf:givenname>Macha</foaf:givenname>
                    </foaf:Person>
                </rdf:li>
                <rdf:li>
                    <foaf:Person>
                        <foaf:surname>Oresic</foaf:surname>
                        <foaf:givenname>Matej</foaf:givenname>
                    </foaf:Person>
                </rdf:li>
                <rdf:li>
                    <foaf:Person>
                        <foaf:surname>Sansone</foaf:surname>
                        <foaf:givenname>Susanna-Assunta</foaf:givenname>
                    </foaf:Person>
                </rdf:li>
                <rdf:li>
                    <foaf:Person>
                        <foaf:surname>Viant</foaf:surname>
                        <foaf:givenname>Mark R.</foaf:givenname>
                    </foaf:Person>
                </rdf:li>
                <rdf:li>
                    <foaf:Person>
                        <foaf:surname>Goodacre</foaf:surname>
                        <foaf:givenname>Royston</foaf:givenname>
                    </foaf:Person>
                </rdf:li>
                <rdf:li>
                    <foaf:Person>
                        <foaf:surname>Günther</foaf:surname>
                        <foaf:givenname>Ulrich L.</foaf:givenname>
                    </foaf:Person>
                </rdf:li>
                <rdf:li>
                    <foaf:Person>
                        <foaf:surname>Hankemeier</foaf:surname>
                        <foaf:givenname>Thomas</foaf:givenname>
                    </foaf:Person>
                </rdf:li>
                <rdf:li>
                    <foaf:Person>
                        <foaf:surname>Luchinat</foaf:surname>
                        <foaf:givenname>Claudio</foaf:givenname>
                    </foaf:Person>
                </rdf:li>
                <rdf:li>
                    <foaf:Person>
                        <foaf:surname>Walther</foaf:surname>
                        <foaf:givenname>Dirk</foaf:givenname>
                    </foaf:Person>
                </rdf:li>
                <rdf:li>
                    <foaf:Person>
                        <foaf:surname>Steinbeck</foaf:surname>
                        <foaf:givenname>Christoph</foaf:givenname>
                    </foaf:Person>
                </rdf:li>
            </rdf:Seq>
        </bib:authors>
        <dc:identifier>
            <dcterms:URI>
                <rdf:value>http://link.springer.com/10.1007/s11306-015-0810-y</rdf:value>
            </dcterms:URI>
        </dc:identifier>
        <bib:pages>1587-1597</bib:pages>
        <dc:date>12/2015</dc:date>
        <dcterms:dateSubmitted>2018-09-03 06:59:45</dcterms:dateSubmitted>
        <z:libraryCatalog>Crossref</z:libraryCatalog>
        <z:language>en</z:language>
        <dc:title>COordination of Standards in MetabOlomicS (COSMOS): facilitating integrated metabolomics data access</dc:title>
        <z:shortTitle>COordination of Standards in MetabOlomicS (COSMOS)</z:shortTitle>
    </bib:Article>
    <bib:Article rdf:about="http://www.tandfonline.com/doi/full/10.1517/17425255.2014.922954">
        <z:itemType>journalArticle</z:itemType>
        <dcterms:isPartOf rdf:resource="urn:issn:1742-5255,%201744-7607"/>
        <bib:authors>
            <rdf:Seq>
                <rdf:li>
                    <foaf:Person>
                        <foaf:surname>Lindon</foaf:surname>
                        <foaf:givenname>John C</foaf:givenname>
                    </foaf:Person>
                </rdf:li>
                <rdf:li>
                    <foaf:Person>
                        <foaf:surname>Nicholson</foaf:surname>
                        <foaf:givenname>Jeremy K</foaf:givenname>
                    </foaf:Person>
                </rdf:li>
            </rdf:Seq>
        </bib:authors>
        <dc:identifier>
            <dcterms:URI>
                <rdf:value>http://www.tandfonline.com/doi/full/10.1517/17425255.2014.922954</rdf:value>
            </dcterms:URI>
        </dc:identifier>
        <bib:pages>915-919</bib:pages>
        <dc:date>07/2014</dc:date>
        <dcterms:dateSubmitted>2018-09-03 07:04:37</dcterms:dateSubmitted>
        <z:libraryCatalog>Crossref</z:libraryCatalog>
        <z:language>en</z:language>
        <dc:title>The emergent role of metabolic phenotyping in dynamic patient stratification</dc:title>
    </bib:Article>
    <bib:Journal rdf:about="urn:issn:1742-5255,%201744-7607">
        <prism:volume>10</prism:volume>
        <prism:number>7</prism:number>
        <dc:title>Expert Opinion on Drug Metabolism &amp; Toxicology</dc:title>
        <dc:identifier>ISSN 1742-5255, 1744-7607</dc:identifier>
        <dc:identifier>DOI 10.1517/17425255.2014.922954</dc:identifier>
    </bib:Journal>
    <bib:Article rdf:about="http://link.springer.com/10.1007/s11306-012-0491-8">
        <z:itemType>journalArticle</z:itemType>
        <dcterms:isPartOf>
            <bib:Journal>
                <prism:volume>9</prism:volume>
                <prism:number>1</prism:number>
                <dc:title>Metabolomics</dc:title>
                <dc:identifier>ISSN 1573-3882, 1573-3890</dc:identifier>
                <dc:identifier>DOI 10.1007/s11306-012-0491-8</dc:identifier>
            </bib:Journal>
        </dcterms:isPartOf>
        <bib:authors>
            <rdf:Seq>
                <rdf:li>
                    <foaf:Person>
                        <foaf:surname>Sumner</foaf:surname>
                        <foaf:givenname>Lloyd W.</foaf:givenname>
                    </foaf:Person>
                </rdf:li>
                <rdf:li>
                    <foaf:Person>
                        <foaf:surname>Hall</foaf:surname>
                        <foaf:givenname>Robert D.</foaf:givenname>
                    </foaf:Person>
                </rdf:li>
            </rdf:Seq>
        </bib:authors>
        <dc:identifier>
            <dcterms:URI>
                <rdf:value>http://link.springer.com/10.1007/s11306-012-0491-8</rdf:value>
            </dcterms:URI>
        </dc:identifier>
        <bib:pages>258-264</bib:pages>
        <dc:date>2/2013</dc:date>
        <dcterms:dateSubmitted>2018-09-03 07:05:01</dcterms:dateSubmitted>
        <z:libraryCatalog>Crossref</z:libraryCatalog>
        <z:language>en</z:language>
        <dc:title>Metabolomics across the globe</dc:title>
    </bib:Article>
    <rdf:Description rdf:about="urn:isbn:978-1-4244-3380-3">
        <z:itemType>conferencePaper</z:itemType>
        <dcterms:isPartOf>
            <bib:Journal>
                <dc:identifier>ISBN 978-1-4244-3380-3</dc:identifier>
                <dc:identifier>DOI 10.1109/eScience.2008.167</dc:identifier>
                <dc:title>2008 IEEE Fourth International Conference on eScience</dc:title>
            </bib:Journal>
        </dcterms:isPartOf>
        <dc:publisher>
            <foaf:Organization>
                <vcard:adr>
                    <vcard:Address>
                       <vcard:locality>Indianapolis, IN, USA</vcard:locality>
                    </vcard:Address>
                </vcard:adr>
                <foaf:name>IEEE</foaf:name>
            </foaf:Organization>
        </dc:publisher>
        <bib:authors>
            <rdf:Seq>
                <rdf:li>
                    <foaf:Person>
                        <foaf:surname>Hoffa</foaf:surname>
                        <foaf:givenname>Christina</foaf:givenname>
                    </foaf:Person>
                </rdf:li>
                <rdf:li>
                    <foaf:Person>
                        <foaf:surname>Mehta</foaf:surname>
                        <foaf:givenname>Gaurang</foaf:givenname>
                    </foaf:Person>
                </rdf:li>
                <rdf:li>
                    <foaf:Person>
                        <foaf:surname>Freeman</foaf:surname>
                        <foaf:givenname>Tim</foaf:givenname>
                    </foaf:Person>
                </rdf:li>
                <rdf:li>
                    <foaf:Person>
                        <foaf:surname>Deelman</foaf:surname>
                        <foaf:givenname>Ewa</foaf:givenname>
                    </foaf:Person>
                </rdf:li>
                <rdf:li>
                    <foaf:Person>
                        <foaf:surname>Keahey</foaf:surname>
                        <foaf:givenname>Kate</foaf:givenname>
                    </foaf:Person>
                </rdf:li>
                <rdf:li>
                    <foaf:Person>
                        <foaf:surname>Berriman</foaf:surname>
                        <foaf:givenname>Bruce</foaf:givenname>
                    </foaf:Person>
                </rdf:li>
                <rdf:li>
                    <foaf:Person>
                        <foaf:surname>Good</foaf:surname>
                        <foaf:givenname>John</foaf:givenname>
                    </foaf:Person>
                </rdf:li>
            </rdf:Seq>
        </bib:authors>
        <dc:identifier>
            <dcterms:URI>
               <rdf:value>http://ieeexplore.ieee.org/document/4736878/</rdf:value>
            </dcterms:URI>
        </dc:identifier>
        <bib:pages>640-645</bib:pages>
        <dc:date>12/2008</dc:date>
        <dcterms:dateSubmitted>2018-09-03 07:08:41</dcterms:dateSubmitted>
        <z:libraryCatalog>Crossref</z:libraryCatalog>
        <bib:presentedAt>
            <bib:Conference>
                <dc:title>2008 IEEE Fourth International Conference on eScience (eScience)</dc:title>
            </bib:Conference>
        </bib:presentedAt>
        <dc:title>On the Use of Cloud Computing for Scientific Workflows</dc:title>
    </rdf:Description>
    <bib:Article rdf:about="https://academic.oup.com/gigascience/article/doi/10.1093/gigascience/gix099/4557139">
        <z:itemType>journalArticle</z:itemType>
        <dcterms:isPartOf rdf:resource="urn:issn:2047-217X"/>
        <bib:authors>
            <rdf:Seq>
                <rdf:li>
                    <foaf:Person>
                        <foaf:surname>Digan</foaf:surname>
                        <foaf:givenname>W</foaf:givenname>
                    </foaf:Person>
                </rdf:li>
                <rdf:li>
                    <foaf:Person>
                        <foaf:surname>Countouris</foaf:surname>
                        <foaf:givenname>H</foaf:givenname>
                    </foaf:Person>
                </rdf:li>
                <rdf:li>
                    <foaf:Person>
                        <foaf:surname>Barritault</foaf:surname>
                        <foaf:givenname>M</foaf:givenname>
                    </foaf:Person>
                </rdf:li>
                <rdf:li>
                    <foaf:Person>
                        <foaf:surname>Baudoin</foaf:surname>
                        <foaf:givenname>D</foaf:givenname>
                    </foaf:Person>
                </rdf:li>
                <rdf:li>
                    <foaf:Person>
                        <foaf:surname>Laurent-Puig</foaf:surname>
                        <foaf:givenname>P</foaf:givenname>
                    </foaf:Person>
                </rdf:li>
                <rdf:li>
                    <foaf:Person>
                        <foaf:surname>Blons</foaf:surname>
                        <foaf:givenname>H</foaf:givenname>
                    </foaf:Person>
                </rdf:li>
                <rdf:li>
                    <foaf:Person>
                        <foaf:surname>Burgun</foaf:surname>
                        <foaf:givenname>A</foaf:givenname>
                    </foaf:Person>
                </rdf:li>
                <rdf:li>
                    <foaf:Person>
                        <foaf:surname>Rance</foaf:surname>
                        <foaf:givenname>B</foaf:givenname>
                    </foaf:Person>
                </rdf:li>
            </rdf:Seq>
        </bib:authors>
        <dc:identifier>
            <dcterms:URI>
                <rdf:value>https://academic.oup.com/gigascience/article/doi/10.1093/gigascience/gix099/4557139</rdf:value>
            </dcterms:URI>
        </dc:identifier>
        <dc:date>2017-11-01</dc:date>
        <dcterms:dateSubmitted>2018-09-03 07:09:12</dcterms:dateSubmitted>
        <z:libraryCatalog>Crossref</z:libraryCatalog>
        <z:language>en</z:language>
        <dc:title>An architecture for genomics analysis in a clinical setting using Galaxy and Docker</dc:title>
    </bib:Article>
    <bib:Journal rdf:about="urn:issn:2047-217X">
        <prism:volume>6</prism:volume>
        <prism:number>11</prism:number>
        <dc:title>GigaScience</dc:title>
        <dc:identifier>ISSN 2047-217X</dc:identifier>
        <dc:identifier>DOI 10.1093/gigascience/gix099</dc:identifier>
    </bib:Journal>
    <bib:Article rdf:about="https://academic.oup.com/nar/article-lookup/doi/10.1093/nar/gkw343">
        <z:itemType>journalArticle</z:itemType>
        <dcterms:isPartOf>
            <bib:Journal>
                <prism:volume>44</prism:volume>
                <prism:number>W1</prism:number>
                <dc:title>Nucleic Acids Research</dc:title>
                <dc:identifier>ISSN 0305-1048, 1362-4962</dc:identifier>
                <dc:identifier>DOI 10.1093/nar/gkw343</dc:identifier>
            </bib:Journal>
        </dcterms:isPartOf>
        <bib:authors>
            <rdf:Seq>
                <rdf:li>
                    <foaf:Person>
                        <foaf:surname>Afgan</foaf:surname>
                        <foaf:givenname>Enis</foaf:givenname>
                    </foaf:Person>
                </rdf:li>
                <rdf:li>
                    <foaf:Person>
                        <foaf:surname>Baker</foaf:surname>
                        <foaf:givenname>Dannon</foaf:givenname>
                    </foaf:Person>
                </rdf:li>
                <rdf:li>
                    <foaf:Person>
                        <foaf:surname>van den Beek</foaf:surname>
                        <foaf:givenname>Marius</foaf:givenname>
                    </foaf:Person>
                </rdf:li>
                <rdf:li>
                    <foaf:Person>
                        <foaf:surname>Blankenberg</foaf:surname>
                        <foaf:givenname>Daniel</foaf:givenname>
                    </foaf:Person>
                </rdf:li>
                <rdf:li>
                    <foaf:Person>
                        <foaf:surname>Bouvier</foaf:surname>
                        <foaf:givenname>Dave</foaf:givenname>
                    </foaf:Person>
                </rdf:li>
                <rdf:li>
                    <foaf:Person>
                        <foaf:surname>Čech</foaf:surname>
                        <foaf:givenname>Martin</foaf:givenname>
                    </foaf:Person>
                </rdf:li>
                <rdf:li>
                    <foaf:Person>
                        <foaf:surname>Chilton</foaf:surname>
                        <foaf:givenname>John</foaf:givenname>
                    </foaf:Person>
                </rdf:li>
                <rdf:li>
                    <foaf:Person>
                        <foaf:surname>Clements</foaf:surname>
                        <foaf:givenname>Dave</foaf:givenname>
                    </foaf:Person>
                </rdf:li>
                <rdf:li>
                    <foaf:Person>
                        <foaf:surname>Coraor</foaf:surname>
                        <foaf:givenname>Nate</foaf:givenname>
                    </foaf:Person>
                </rdf:li>
                <rdf:li>
                    <foaf:Person>
                        <foaf:surname>Eberhard</foaf:surname>
                        <foaf:givenname>Carl</foaf:givenname>
                    </foaf:Person>
                </rdf:li>
                <rdf:li>
                    <foaf:Person>
                        <foaf:surname>Grüning</foaf:surname>
                        <foaf:givenname>Björn</foaf:givenname>
                    </foaf:Person>
                </rdf:li>
                <rdf:li>
                    <foaf:Person>
                        <foaf:surname>Guerler</foaf:surname>
                        <foaf:givenname>Aysam</foaf:givenname>
                    </foaf:Person>
                </rdf:li>
                <rdf:li>
                    <foaf:Person>
                        <foaf:surname>Hillman-Jackson</foaf:surname>
                        <foaf:givenname>Jennifer</foaf:givenname>
                    </foaf:Person>
                </rdf:li>
                <rdf:li>
                    <foaf:Person>
                        <foaf:surname>Von Kuster</foaf:surname>
                        <foaf:givenname>Greg</foaf:givenname>
                    </foaf:Person>
                </rdf:li>
                <rdf:li>
                    <foaf:Person>
                        <foaf:surname>Rasche</foaf:surname>
                        <foaf:givenname>Eric</foaf:givenname>
                    </foaf:Person>
                </rdf:li>
                <rdf:li>
                    <foaf:Person>
                        <foaf:surname>Soranzo</foaf:surname>
                        <foaf:givenname>Nicola</foaf:givenname>
                    </foaf:Person>
                </rdf:li>
                <rdf:li>
                    <foaf:Person>
                        <foaf:surname>Turaga</foaf:surname>
                        <foaf:givenname>Nitesh</foaf:givenname>
                    </foaf:Person>
                </rdf:li>
                <rdf:li>
                    <foaf:Person>
                        <foaf:surname>Taylor</foaf:surname>
                        <foaf:givenname>James</foaf:givenname>
                    </foaf:Person>
                </rdf:li>
                <rdf:li>
                    <foaf:Person>
                        <foaf:surname>Nekrutenko</foaf:surname>
                        <foaf:givenname>Anton</foaf:givenname>
                    </foaf:Person>
                </rdf:li>
                <rdf:li>
                    <foaf:Person>
                        <foaf:surname>Goecks</foaf:surname>
                        <foaf:givenname>Jeremy</foaf:givenname>
                    </foaf:Person>
                </rdf:li>
            </rdf:Seq>
        </bib:authors>
        <dc:identifier>
            <dcterms:URI>
                <rdf:value>https://academic.oup.com/nar/article-lookup/doi/10.1093/nar/gkw343</rdf:value>
            </dcterms:URI>
        </dc:identifier>
        <bib:pages>W3-W10</bib:pages>
        <dc:date>2016-07-08</dc:date>
        <dcterms:dateSubmitted>2018-09-03 07:09:21</dcterms:dateSubmitted>
        <z:libraryCatalog>Crossref</z:libraryCatalog>
        <z:language>en</z:language>
        <dc:title>The Galaxy platform for accessible, reproducible and collaborative biomedical analyses: 2016 update</dc:title>
        <z:shortTitle>The Galaxy platform for accessible, reproducible and collaborative biomedical analyses</z:shortTitle>
    </bib:Article>
    <bib:Article rdf:about="http://genomebiology.biomedcentral.com/articles/10.1186/gb-2010-11-8-r86">
        <z:itemType>journalArticle</z:itemType>
        <dcterms:isPartOf rdf:resource="urn:issn:1465-6906"/>
        <bib:authors>
            <rdf:Seq>
                <rdf:li>
                    <foaf:Person>
                        <foaf:surname>Goecks</foaf:surname>
                        <foaf:givenname>Jeremy</foaf:givenname>
                    </foaf:Person>
                </rdf:li>
                <rdf:li>
                    <foaf:Person>
                        <foaf:surname>Nekrutenko</foaf:surname>
                        <foaf:givenname>Anton</foaf:givenname>
                    </foaf:Person>
                </rdf:li>
                <rdf:li>
                    <foaf:Person>
                        <foaf:surname>Taylor</foaf:surname>
                        <foaf:givenname>James</foaf:givenname>
                    </foaf:Person>
                </rdf:li>
                <rdf:li>
                    <foaf:Person>
                        <foaf:surname>Galaxy Team</foaf:surname>
                        <foaf:givenname>The</foaf:givenname>
                    </foaf:Person>
                </rdf:li>
            </rdf:Seq>
        </bib:authors>
        <dc:identifier>
            <dcterms:URI>
                <rdf:value>http://genomebiology.biomedcentral.com/articles/10.1186/gb-2010-11-8-r86</rdf:value>
            </dcterms:URI>
        </dc:identifier>
        <bib:pages>R86</bib:pages>
        <dc:date>2010</dc:date>
        <dcterms:dateSubmitted>2018-09-03 07:09:54</dcterms:dateSubmitted>
        <z:libraryCatalog>Crossref</z:libraryCatalog>
        <z:language>en</z:language>
        <dc:title>Galaxy: a comprehensive approach for supporting accessible, reproducible, and transparent computational research in the life sciences</dc:title>
        <z:shortTitle>Galaxy</z:shortTitle>
    </bib:Article>
    <bib:Journal rdf:about="urn:issn:1465-6906">
        <prism:volume>11</prism:volume>
        <prism:number>8</prism:number>
        <dc:title>Genome Biology</dc:title>
        <dc:identifier>ISSN 1465-6906</dc:identifier>
        <dc:identifier>DOI 10.1186/gb-2010-11-8-r86</dc:identifier>
    </bib:Journal>
    <bib:Article rdf:about="https://academic.oup.com/bioinformatics/advance-article/doi/10.1093/bioinformatics/bty699/5068160">
        <z:itemType>journalArticle</z:itemType>
        <dcterms:isPartOf>
            <bib:Journal>
                <dc:title>Bioinformatics</dc:title>
                <dc:identifier>ISSN 1367-4803, 1460-2059</dc:identifier>
                <dc:identifier>DOI 10.1093/bioinformatics/bty699</dc:identifier>
            </bib:Journal>
        </dcterms:isPartOf>
        <bib:authors>
            <rdf:Seq>
                <rdf:li>
                    <foaf:Person>
                        <foaf:surname>Novella</foaf:surname>
                        <foaf:givenname>Jon Ander</foaf:givenname>
                    </foaf:Person>
                </rdf:li>
                <rdf:li>
                    <foaf:Person>
                        <foaf:surname>Khoonsari</foaf:surname>
                        <foaf:givenname>Payam Emami</foaf:givenname>
                    </foaf:Person>
                </rdf:li>
                <rdf:li>
                    <foaf:Person>
                        <foaf:surname>Herman</foaf:surname>
                        <foaf:givenname>Stephanie</foaf:givenname>
                    </foaf:Person>
                </rdf:li>
                <rdf:li>
                    <foaf:Person>
                        <foaf:surname>Whitenack</foaf:surname>
                        <foaf:givenname>Daniel</foaf:givenname>
                    </foaf:Person>
                </rdf:li>
                <rdf:li>
                    <foaf:Person>
                        <foaf:surname>Capuccini</foaf:surname>
                        <foaf:givenname>Marco</foaf:givenname>
                    </foaf:Person>
                </rdf:li>
                <rdf:li>
                    <foaf:Person>
                        <foaf:surname>Burman</foaf:surname>
                        <foaf:givenname>Joachim</foaf:givenname>
                    </foaf:Person>
                </rdf:li>
                <rdf:li>
                    <foaf:Person>
                        <foaf:surname>Kultima</foaf:surname>
                        <foaf:givenname>Kim</foaf:givenname>
                    </foaf:Person>
                </rdf:li>
                <rdf:li>
                    <foaf:Person>
                        <foaf:surname>Spjuth</foaf:surname>
                        <foaf:givenname>Ola</foaf:givenname>
                    </foaf:Person>
                </rdf:li>
            </rdf:Seq>
        </bib:authors>
        <bib:editors>
            <rdf:Seq>
                <rdf:li>
                    <foaf:Person>
                        <foaf:surname>Wren</foaf:surname>
                        <foaf:givenname>Jonathan</foaf:givenname>
                    </foaf:Person>
                </rdf:li>
            </rdf:Seq>
        </bib:editors>
        <dc:identifier>
            <dcterms:URI>
                <rdf:value>https://academic.oup.com/bioinformatics/advance-article/doi/10.1093/bioinformatics/bty699/5068160</rdf:value>
            </dcterms:URI>
        </dc:identifier>
        <dc:date>2018-08-08</dc:date>
        <dcterms:dateSubmitted>2018-09-03 07:12:42</dcterms:dateSubmitted>
        <z:libraryCatalog>Crossref</z:libraryCatalog>
        <z:language>en</z:language>
        <dc:title>Container-based bioinformatics with Pachyderm</dc:title>
    </bib:Article>
    <bib:Article rdf:about="https://academic.oup.com/bioinformatics/article-lookup/doi/10.1093/bioinformatics/btq415">
        <z:itemType>journalArticle</z:itemType>
        <dcterms:isPartOf>
            <bib:Journal>
                <prism:volume>26</prism:volume>
                <prism:number>18</prism:number>
                <dc:title>Bioinformatics</dc:title>
                <dc:identifier>ISSN 1367-4803, 1460-2059</dc:identifier>
                <dc:identifier>DOI 10.1093/bioinformatics/btq415</dc:identifier>
            </bib:Journal>
        </dcterms:isPartOf>
        <bib:authors>
            <rdf:Seq>
                <rdf:li>
                    <foaf:Person>
                        <foaf:surname>Rocca-Serra</foaf:surname>
                        <foaf:givenname>P.</foaf:givenname>
                    </foaf:Person>
                </rdf:li>
                <rdf:li>
                    <foaf:Person>
                        <foaf:surname>Brandizi</foaf:surname>
                        <foaf:givenname>M.</foaf:givenname>
                    </foaf:Person>
                </rdf:li>
                <rdf:li>
                    <foaf:Person>
                        <foaf:surname>Maguire</foaf:surname>
                        <foaf:givenname>E.</foaf:givenname>
                    </foaf:Person>
                </rdf:li>
                <rdf:li>
                    <foaf:Person>
                        <foaf:surname>Sklyar</foaf:surname>
                        <foaf:givenname>N.</foaf:givenname>
                    </foaf:Person>
                </rdf:li>
                <rdf:li>
                    <foaf:Person>
                        <foaf:surname>Taylor</foaf:surname>
                        <foaf:givenname>C.</foaf:givenname>
                    </foaf:Person>
                </rdf:li>
                <rdf:li>
                    <foaf:Person>
                        <foaf:surname>Begley</foaf:surname>
                        <foaf:givenname>K.</foaf:givenname>
                    </foaf:Person>
                </rdf:li>
                <rdf:li>
                    <foaf:Person>
                        <foaf:surname>Field</foaf:surname>
                        <foaf:givenname>D.</foaf:givenname>
                    </foaf:Person>
                </rdf:li>
                <rdf:li>
                    <foaf:Person>
                        <foaf:surname>Harris</foaf:surname>
                        <foaf:givenname>S.</foaf:givenname>
                    </foaf:Person>
                </rdf:li>
                <rdf:li>
                    <foaf:Person>
                        <foaf:surname>Hide</foaf:surname>
                        <foaf:givenname>W.</foaf:givenname>
                    </foaf:Person>
                </rdf:li>
                <rdf:li>
                    <foaf:Person>
                        <foaf:surname>Hofmann</foaf:surname>
                        <foaf:givenname>O.</foaf:givenname>
                    </foaf:Person>
                </rdf:li>
                <rdf:li>
                    <foaf:Person>
                        <foaf:surname>Neumann</foaf:surname>
                        <foaf:givenname>S.</foaf:givenname>
                    </foaf:Person>
                </rdf:li>
                <rdf:li>
                    <foaf:Person>
                        <foaf:surname>Sterk</foaf:surname>
                        <foaf:givenname>P.</foaf:givenname>
                    </foaf:Person>
                </rdf:li>
                <rdf:li>
                    <foaf:Person>
                        <foaf:surname>Tong</foaf:surname>
                        <foaf:givenname>W.</foaf:givenname>
                    </foaf:Person>
                </rdf:li>
                <rdf:li>
                    <foaf:Person>
                        <foaf:surname>Sansone</foaf:surname>
                        <foaf:givenname>S.-A.</foaf:givenname>
                    </foaf:Person>
                </rdf:li>
            </rdf:Seq>
        </bib:authors>
        <dc:identifier>
            <dcterms:URI>
                <rdf:value>https://academic.oup.com/bioinformatics/article-lookup/doi/10.1093/bioinformatics/btq415</rdf:value>
            </dcterms:URI>
        </dc:identifier>
        <bib:pages>2354-2356</bib:pages>
        <dc:date>2010-09-15</dc:date>
        <dcterms:dateSubmitted>2018-09-03 07:14:59</dcterms:dateSubmitted>
        <z:libraryCatalog>Crossref</z:libraryCatalog>
        <z:language>en</z:language>
        <dc:title>ISA software suite: supporting standards-compliant experimental annotation and enabling curation at the community level</dc:title>
        <z:shortTitle>ISA software suite</z:shortTitle>
    </bib:Article>
    <bib:Article rdf:about="http://www.nature.com/articles/nbt1346">
        <z:itemType>journalArticle</z:itemType>
        <dcterms:isPartOf rdf:resource="urn:issn:1087-0156,%201546-1696"/>
        <bib:authors>
            <rdf:Seq>
                <rdf:li>
                    <foaf:Person>
                       <foaf:surname>The OBI Consortium</foaf:surname>
                    </foaf:Person>
                </rdf:li>
                <rdf:li>
                    <foaf:Person>
                        <foaf:surname>Smith</foaf:surname>
                        <foaf:givenname>Barry</foaf:givenname>
                    </foaf:Person>
                </rdf:li>
                <rdf:li>
                    <foaf:Person>
                        <foaf:surname>Ashburner</foaf:surname>
                        <foaf:givenname>Michael</foaf:givenname>
                    </foaf:Person>
                </rdf:li>
                <rdf:li>
                    <foaf:Person>
                        <foaf:surname>Rosse</foaf:surname>
                        <foaf:givenname>Cornelius</foaf:givenname>
                    </foaf:Person>
                </rdf:li>
                <rdf:li>
                    <foaf:Person>
                        <foaf:surname>Bard</foaf:surname>
                        <foaf:givenname>Jonathan</foaf:givenname>
                    </foaf:Person>
                </rdf:li>
                <rdf:li>
                    <foaf:Person>
                        <foaf:surname>Bug</foaf:surname>
                        <foaf:givenname>William</foaf:givenname>
                    </foaf:Person>
                </rdf:li>
                <rdf:li>
                    <foaf:Person>
                        <foaf:surname>Ceusters</foaf:surname>
                        <foaf:givenname>Werner</foaf:givenname>
                    </foaf:Person>
                </rdf:li>
                <rdf:li>
                    <foaf:Person>
                        <foaf:surname>Goldberg</foaf:surname>
                        <foaf:givenname>Louis J</foaf:givenname>
                    </foaf:Person>
                </rdf:li>
                <rdf:li>
                    <foaf:Person>
                        <foaf:surname>Eilbeck</foaf:surname>
                        <foaf:givenname>Karen</foaf:givenname>
                    </foaf:Person>
                </rdf:li>
                <rdf:li>
                    <foaf:Person>
                        <foaf:surname>Ireland</foaf:surname>
                        <foaf:givenname>Amelia</foaf:givenname>
                    </foaf:Person>
                </rdf:li>
                <rdf:li>
                    <foaf:Person>
                        <foaf:surname>Mungall</foaf:surname>
                        <foaf:givenname>Christopher J</foaf:givenname>
                    </foaf:Person>
                </rdf:li>
                <rdf:li>
                    <foaf:Person>
                        <foaf:surname>Leontis</foaf:surname>
                        <foaf:givenname>Neocles</foaf:givenname>
                    </foaf:Person>
                </rdf:li>
                <rdf:li>
                    <foaf:Person>
                        <foaf:surname>Rocca-Serra</foaf:surname>
                        <foaf:givenname>Philippe</foaf:givenname>
                    </foaf:Person>
                </rdf:li>
                <rdf:li>
                    <foaf:Person>
                        <foaf:surname>Ruttenberg</foaf:surname>
                        <foaf:givenname>Alan</foaf:givenname>
                    </foaf:Person>
                </rdf:li>
                <rdf:li>
                    <foaf:Person>
                        <foaf:surname>Sansone</foaf:surname>
                        <foaf:givenname>Susanna-Assunta</foaf:givenname>
                    </foaf:Person>
                </rdf:li>
                <rdf:li>
                    <foaf:Person>
                        <foaf:surname>Scheuermann</foaf:surname>
                        <foaf:givenname>Richard H</foaf:givenname>
                    </foaf:Person>
                </rdf:li>
                <rdf:li>
                    <foaf:Person>
                        <foaf:surname>Shah</foaf:surname>
                        <foaf:givenname>Nigam</foaf:givenname>
                    </foaf:Person>
                </rdf:li>
                <rdf:li>
                    <foaf:Person>
                        <foaf:surname>Whetzel</foaf:surname>
                        <foaf:givenname>Patricia L</foaf:givenname>
                    </foaf:Person>
                </rdf:li>
                <rdf:li>
                    <foaf:Person>
                        <foaf:surname>Lewis</foaf:surname>
                        <foaf:givenname>Suzanna</foaf:givenname>
                    </foaf:Person>
                </rdf:li>
            </rdf:Seq>
        </bib:authors>
        <dc:identifier>
            <dcterms:URI>
               <rdf:value>http://www.nature.com/articles/nbt1346</rdf:value>
            </dcterms:URI>
        </dc:identifier>
        <bib:pages>1251-1255</bib:pages>
        <dc:date>11/2007</dc:date>
        <dcterms:dateSubmitted>2018-09-03 07:15:07</dcterms:dateSubmitted>
        <z:libraryCatalog>Crossref</z:libraryCatalog>
        <z:language>en</z:language>
        <dc:title>The OBO Foundry: coordinated evolution of ontologies to support biomedical data integration</dc:title>
        <z:shortTitle>The OBO Foundry</z:shortTitle>
    </bib:Article>
    <bib:Journal rdf:about="urn:issn:1087-0156,%201546-1696">
        <prism:volume>25</prism:volume>
        <prism:number>11</prism:number>
        <dc:title>Nature Biotechnology</dc:title>
        <dc:identifier>ISSN 1087-0156, 1546-1696</dc:identifier>
        <dc:identifier>DOI 10.1038/nbt1346</dc:identifier>
    </bib:Journal>
    <bib:Article rdf:about="http://link.springer.com/10.1007/s11306-012-0462-0">
        <z:itemType>journalArticle</z:itemType>
        <dcterms:isPartOf>
            <bib:Journal>
                <prism:volume>8</prism:volume>
                <prism:number>5</prism:number>
                <dc:title>Metabolomics</dc:title>
                <dc:identifier>ISSN 1573-3882, 1573-3890</dc:identifier>
                <dc:identifier>DOI 10.1007/s11306-012-0462-0</dc:identifier>
            </bib:Journal>
        </dcterms:isPartOf>
        <bib:authors>
            <rdf:Seq>
                <rdf:li>
                    <foaf:Person>
                        <foaf:surname>Steinbeck</foaf:surname>
                        <foaf:givenname>Christoph</foaf:givenname>
                    </foaf:Person>
                </rdf:li>
                <rdf:li>
                    <foaf:Person>
                        <foaf:surname>Conesa</foaf:surname>
                        <foaf:givenname>Pablo</foaf:givenname>
                    </foaf:Person>
                </rdf:li>
                <rdf:li>
                    <foaf:Person>
                        <foaf:surname>Haug</foaf:surname>
                        <foaf:givenname>Kenneth</foaf:givenname>
                    </foaf:Person>
                </rdf:li>
                <rdf:li>
                    <foaf:Person>
                        <foaf:surname>Mahendraker</foaf:surname>
                        <foaf:givenname>Tejasvi</foaf:givenname>
                    </foaf:Person>
                </rdf:li>
                <rdf:li>
                    <foaf:Person>
                        <foaf:surname>Williams</foaf:surname>
                        <foaf:givenname>Mark</foaf:givenname>
                    </foaf:Person>
                </rdf:li>
                <rdf:li>
                    <foaf:Person>
                        <foaf:surname>Maguire</foaf:surname>
                        <foaf:givenname>Eamonn</foaf:givenname>
                    </foaf:Person>
                </rdf:li>
                <rdf:li>
                    <foaf:Person>
                        <foaf:surname>Rocca-Serra</foaf:surname>
                        <foaf:givenname>Philippe</foaf:givenname>
                    </foaf:Person>
                </rdf:li>
                <rdf:li>
                    <foaf:Person>
                        <foaf:surname>Sansone</foaf:surname>
                        <foaf:givenname>Susanna-Assunta</foaf:givenname>
                    </foaf:Person>
                </rdf:li>
                <rdf:li>
                    <foaf:Person>
                        <foaf:surname>Salek</foaf:surname>
                        <foaf:givenname>Reza M.</foaf:givenname>
                    </foaf:Person>
                </rdf:li>
                <rdf:li>
                    <foaf:Person>
                        <foaf:surname>Griffin</foaf:surname>
                        <foaf:givenname>Julian L.</foaf:givenname>
                    </foaf:Person>
                </rdf:li>
            </rdf:Seq>
        </bib:authors>
        <dc:identifier>
            <dcterms:URI>
                <rdf:value>http://link.springer.com/10.1007/s11306-012-0462-0</rdf:value>
            </dcterms:URI>
        </dc:identifier>
        <bib:pages>757-760</bib:pages>
        <dc:date>10/2012</dc:date>
        <dcterms:dateSubmitted>2018-09-03 07:15:51</dcterms:dateSubmitted>
        <z:libraryCatalog>Crossref</z:libraryCatalog>
        <z:language>en</z:language>
        <dc:title>MetaboLights: towards a new COSMOS of metabolomics data management</dc:title>
        <z:shortTitle>MetaboLights</z:shortTitle>
    </bib:Article>
    <bib:Article rdf:about="http://ieeexplore.ieee.org/document/4404805/">
        <z:itemType>journalArticle</z:itemType>
        <dcterms:isPartOf rdf:resource="urn:issn:0018-9162"/>
        <bib:authors>
            <rdf:Seq>
                <rdf:li>
                    <foaf:Person>
                        <foaf:surname>Gil</foaf:surname>
                        <foaf:givenname>Yolanda</foaf:givenname>
                    </foaf:Person>
                </rdf:li>
                <rdf:li>
                    <foaf:Person>
                        <foaf:surname>Deelman</foaf:surname>
                        <foaf:givenname>Ewa</foaf:givenname>
                    </foaf:Person>
                </rdf:li>
                <rdf:li>
                    <foaf:Person>
                        <foaf:surname>Ellisman</foaf:surname>
                        <foaf:givenname>Mark</foaf:givenname>
                    </foaf:Person>
                </rdf:li>
                <rdf:li>
                    <foaf:Person>
                        <foaf:surname>Fahringer</foaf:surname>
                        <foaf:givenname>Thomas</foaf:givenname>
                    </foaf:Person>
                </rdf:li>
                <rdf:li>
                    <foaf:Person>
                        <foaf:surname>Fox</foaf:surname>
                        <foaf:givenname>Geoffrey</foaf:givenname>
                    </foaf:Person>
                </rdf:li>
                <rdf:li>
                    <foaf:Person>
                        <foaf:surname>Gannon</foaf:surname>
                        <foaf:givenname>Dennis</foaf:givenname>
                    </foaf:Person>
                </rdf:li>
                <rdf:li>
                    <foaf:Person>
                        <foaf:surname>Goble</foaf:surname>
                        <foaf:givenname>Carole</foaf:givenname>
                    </foaf:Person>
                </rdf:li>
                <rdf:li>
                    <foaf:Person>
                        <foaf:surname>Livny</foaf:surname>
                        <foaf:givenname>Miron</foaf:givenname>
                    </foaf:Person>
                </rdf:li>
                <rdf:li>
                    <foaf:Person>
                        <foaf:surname>Moreau</foaf:surname>
                        <foaf:givenname>Luc</foaf:givenname>
                    </foaf:Person>
                </rdf:li>
                <rdf:li>
                    <foaf:Person>
                        <foaf:surname>Myers</foaf:surname>
                        <foaf:givenname>Jim</foaf:givenname>
                    </foaf:Person>
                </rdf:li>
            </rdf:Seq>
        </bib:authors>
        <dc:identifier>
            <dcterms:URI>
               <rdf:value>http://ieeexplore.ieee.org/document/4404805/</rdf:value>
            </dcterms:URI>
        </dc:identifier>
        <bib:pages>24-32</bib:pages>
        <dc:date>12/2007</dc:date>
        <dcterms:dateSubmitted>2018-09-03 07:17:06</dcterms:dateSubmitted>
        <z:libraryCatalog>Crossref</z:libraryCatalog>
        <dc:title>Examining the Challenges of Scientific Workflows</dc:title>
    </bib:Article>
    <bib:Journal rdf:about="urn:issn:0018-9162">
        <prism:volume>40</prism:volume>
        <prism:number>12</prism:number>
        <dc:title>Computer</dc:title>
        <dc:identifier>ISSN 0018-9162</dc:identifier>
        <dc:identifier>DOI 10.1109/MC.2007.421</dc:identifier>
    </bib:Journal>
    <bib:Book rdf:about="urn:isbn:978-0-321-33638-5">
        <z:itemType>book</z:itemType>
        <dcterms:isPartOf>
            <bib:Series>
               <dc:title>Addison-Wesley signature series</dc:title>
            </bib:Series>
        </dcterms:isPartOf>
        <dc:publisher>
            <foaf:Organization>
                <vcard:adr>
                    <vcard:Address>
                       <vcard:locality>Upper Saddle River, NJ</vcard:locality>
                    </vcard:Address>
                </vcard:adr>
                <foaf:name>Addison-Wesley</foaf:name>
            </foaf:Organization>
        </dc:publisher>
        <bib:authors>
            <rdf:Seq>
                <rdf:li>
                    <foaf:Person>
                        <foaf:surname>Duvall</foaf:surname>
                        <foaf:givenname>Paul M.</foaf:givenname>
                    </foaf:Person>
                </rdf:li>
                <rdf:li>
                    <foaf:Person>
                        <foaf:surname>Matyas</foaf:surname>
                        <foaf:givenname>Steve</foaf:givenname>
                    </foaf:Person>
                </rdf:li>
                <rdf:li>
                    <foaf:Person>
                        <foaf:surname>Glover</foaf:surname>
                        <foaf:givenname>Andrew</foaf:givenname>
                    </foaf:Person>
                </rdf:li>
            </rdf:Seq>
        </bib:authors>
        <dcterms:isReferencedBy rdf:resource="#item_695"/>
        <dc:identifier>ISBN 978-0-321-33638-5</dc:identifier>
        <dc:date>2007</dc:date>
        <dc:subject>
           <dcterms:LCC><rdf:value>QA76.76.Q35 D89 2007</rdf:value></dcterms:LCC>
        </dc:subject>
        <dc:description>OCLC: ocn122423674</dc:description>
        <z:libraryCatalog>Library of Congress ISBN</z:libraryCatalog>
        <dc:title>Continuous integration: improving software quality and reducing risk</dc:title>
        <z:shortTitle>Continuous integration</z:shortTitle>
        <z:numPages>283</z:numPages>
    </bib:Book>
    <bib:Memo rdf:about="#item_695">
       <rdf:value>&quot;A Martin Fowler signature book&quot;--Cover</rdf:value>
    </bib:Memo>
    <bib:Article rdf:about="https://f1000research.com/articles/6-1649/v2">
        <z:itemType>journalArticle</z:itemType>
        <dcterms:isPartOf rdf:resource="urn:issn:2046-1402"/>
        <bib:authors>
            <rdf:Seq>
                <rdf:li>
                    <foaf:Person>
                        <foaf:surname>van Rijswijk</foaf:surname>
                        <foaf:givenname>Merlijn</foaf:givenname>
                    </foaf:Person>
                </rdf:li>
                <rdf:li>
                    <foaf:Person>
                        <foaf:surname>Beirnaert</foaf:surname>
                        <foaf:givenname>Charlie</foaf:givenname>
                    </foaf:Person>
                </rdf:li>
                <rdf:li>
                    <foaf:Person>
                        <foaf:surname>Caron</foaf:surname>
                        <foaf:givenname>Christophe</foaf:givenname>
                    </foaf:Person>
                </rdf:li>
                <rdf:li>
                    <foaf:Person>
                        <foaf:surname>Cascante</foaf:surname>
                        <foaf:givenname>Marta</foaf:givenname>
                    </foaf:Person>
                </rdf:li>
                <rdf:li>
                    <foaf:Person>
                        <foaf:surname>Dominguez</foaf:surname>
                        <foaf:givenname>Victoria</foaf:givenname>
                    </foaf:Person>
                </rdf:li>
                <rdf:li>
                    <foaf:Person>
                        <foaf:surname>Dunn</foaf:surname>
                        <foaf:givenname>Warwick B.</foaf:givenname>
                    </foaf:Person>
                </rdf:li>
                <rdf:li>
                    <foaf:Person>
                        <foaf:surname>Ebbels</foaf:surname>
                        <foaf:givenname>Timothy M. D.</foaf:givenname>
                    </foaf:Person>
                </rdf:li>
                <rdf:li>
                    <foaf:Person>
                        <foaf:surname>Giacomoni</foaf:surname>
                        <foaf:givenname>Franck</foaf:givenname>
                    </foaf:Person>
                </rdf:li>
                <rdf:li>
                    <foaf:Person>
                        <foaf:surname>Gonzalez-Beltran</foaf:surname>
                        <foaf:givenname>Alejandra</foaf:givenname>
                    </foaf:Person>
                </rdf:li>
                <rdf:li>
                    <foaf:Person>
                        <foaf:surname>Hankemeier</foaf:surname>
                        <foaf:givenname>Thomas</foaf:givenname>
                    </foaf:Person>
                </rdf:li>
                <rdf:li>
                    <foaf:Person>
                        <foaf:surname>Haug</foaf:surname>
                        <foaf:givenname>Kenneth</foaf:givenname>
                    </foaf:Person>
                </rdf:li>
                <rdf:li>
                    <foaf:Person>
                        <foaf:surname>Izquierdo-Garcia</foaf:surname>
                        <foaf:givenname>Jose L.</foaf:givenname>
                    </foaf:Person>
                </rdf:li>
                <rdf:li>
                    <foaf:Person>
                        <foaf:surname>Jimenez</foaf:surname>
                        <foaf:givenname>Rafael C.</foaf:givenname>
                    </foaf:Person>
                </rdf:li>
                <rdf:li>
                    <foaf:Person>
                        <foaf:surname>Jourdan</foaf:surname>
                        <foaf:givenname>Fabien</foaf:givenname>
                    </foaf:Person>
                </rdf:li>
                <rdf:li>
                    <foaf:Person>
                        <foaf:surname>Kale</foaf:surname>
                        <foaf:givenname>Namrata</foaf:givenname>
                    </foaf:Person>
                </rdf:li>
                <rdf:li>
                    <foaf:Person>
                        <foaf:surname>Klapa</foaf:surname>
                        <foaf:givenname>Maria I.</foaf:givenname>
                    </foaf:Person>
                </rdf:li>
                <rdf:li>
                    <foaf:Person>
                        <foaf:surname>Kohlbacher</foaf:surname>
                        <foaf:givenname>Oliver</foaf:givenname>
                    </foaf:Person>
                </rdf:li>
                <rdf:li>
                    <foaf:Person>
                        <foaf:surname>Koort</foaf:surname>
                        <foaf:givenname>Kairi</foaf:givenname>
                    </foaf:Person>
                </rdf:li>
                <rdf:li>
                    <foaf:Person>
                        <foaf:surname>Kultima</foaf:surname>
                        <foaf:givenname>Kim</foaf:givenname>
                    </foaf:Person>
                </rdf:li>
                <rdf:li>
                    <foaf:Person>
                        <foaf:surname>Le Corguillé</foaf:surname>
                        <foaf:givenname>Gildas</foaf:givenname>
                    </foaf:Person>
                </rdf:li>
                <rdf:li>
                    <foaf:Person>
                        <foaf:surname>Moreno</foaf:surname>
                        <foaf:givenname>Pablo</foaf:givenname>
                    </foaf:Person>
                </rdf:li>
                <rdf:li>
                    <foaf:Person>
                        <foaf:surname>Moschonas</foaf:surname>
                        <foaf:givenname>Nicholas K.</foaf:givenname>
                    </foaf:Person>
                </rdf:li>
                <rdf:li>
                    <foaf:Person>
                        <foaf:surname>Neumann</foaf:surname>
                        <foaf:givenname>Steffen</foaf:givenname>
                    </foaf:Person>
                </rdf:li>
                <rdf:li>
                    <foaf:Person>
                        <foaf:surname>O’Donovan</foaf:surname>
                        <foaf:givenname>Claire</foaf:givenname>
                    </foaf:Person>
                </rdf:li>
                <rdf:li>
                    <foaf:Person>
                        <foaf:surname>Reczko</foaf:surname>
                        <foaf:givenname>Martin</foaf:givenname>
                    </foaf:Person>
                </rdf:li>
                <rdf:li>
                    <foaf:Person>
                        <foaf:surname>Rocca-Serra</foaf:surname>
                        <foaf:givenname>Philippe</foaf:givenname>
                    </foaf:Person>
                </rdf:li>
                <rdf:li>
                    <foaf:Person>
                        <foaf:surname>Rosato</foaf:surname>
                        <foaf:givenname>Antonio</foaf:givenname>
                    </foaf:Person>
                </rdf:li>
                <rdf:li>
                    <foaf:Person>
                        <foaf:surname>Salek</foaf:surname>
                        <foaf:givenname>Reza M.</foaf:givenname>
                    </foaf:Person>
                </rdf:li>
                <rdf:li>
                    <foaf:Person>
                        <foaf:surname>Sansone</foaf:surname>
                        <foaf:givenname>Susanna-Assunta</foaf:givenname>
                    </foaf:Person>
                </rdf:li>
                <rdf:li>
                    <foaf:Person>
                        <foaf:surname>Satagopam</foaf:surname>
                        <foaf:givenname>Venkata</foaf:givenname>
                    </foaf:Person>
                </rdf:li>
                <rdf:li>
                    <foaf:Person>
                        <foaf:surname>Schober</foaf:surname>
                        <foaf:givenname>Daniel</foaf:givenname>
                    </foaf:Person>
                </rdf:li>
                <rdf:li>
                    <foaf:Person>
                        <foaf:surname>Shimmo</foaf:surname>
                        <foaf:givenname>Ruth</foaf:givenname>
                    </foaf:Person>
                </rdf:li>
                <rdf:li>
                    <foaf:Person>
                        <foaf:surname>Spicer</foaf:surname>
                        <foaf:givenname>Rachel A.</foaf:givenname>
                    </foaf:Person>
                </rdf:li>
                <rdf:li>
                    <foaf:Person>
                        <foaf:surname>Spjuth</foaf:surname>
                        <foaf:givenname>Ola</foaf:givenname>
                    </foaf:Person>
                </rdf:li>
                <rdf:li>
                    <foaf:Person>
                        <foaf:surname>Thévenot</foaf:surname>
                        <foaf:givenname>Etienne A.</foaf:givenname>
                    </foaf:Person>
                </rdf:li>
                <rdf:li>
                    <foaf:Person>
                        <foaf:surname>Viant</foaf:surname>
                        <foaf:givenname>Mark R.</foaf:givenname>
                    </foaf:Person>
                </rdf:li>
                <rdf:li>
                    <foaf:Person>
                        <foaf:surname>Weber</foaf:surname>
                        <foaf:givenname>Ralf J. M.</foaf:givenname>
                    </foaf:Person>
                </rdf:li>
                <rdf:li>
                    <foaf:Person>
                        <foaf:surname>Willighagen</foaf:surname>
                        <foaf:givenname>Egon L.</foaf:givenname>
                    </foaf:Person>
                </rdf:li>
                <rdf:li>
                    <foaf:Person>
                        <foaf:surname>Zanetti</foaf:surname>
                        <foaf:givenname>Gianluigi</foaf:givenname>
                    </foaf:Person>
                </rdf:li>
                <rdf:li>
                    <foaf:Person>
                        <foaf:surname>Steinbeck</foaf:surname>
                        <foaf:givenname>Christoph</foaf:givenname>
                    </foaf:Person>
                </rdf:li>
            </rdf:Seq>
        </bib:authors>
        <dc:identifier>
            <dcterms:URI>
               <rdf:value>https://f1000research.com/articles/6-1649/v2</rdf:value>
            </dcterms:URI>
        </dc:identifier>
        <bib:pages>1649</bib:pages>
        <dc:date>2017-10-30</dc:date>
        <dcterms:dateSubmitted>2018-09-03 07:20:03</dcterms:dateSubmitted>
        <z:libraryCatalog>Crossref</z:libraryCatalog>
        <z:language>en</z:language>
        <dc:title>The future of metabolomics in ELIXIR</dc:title>
    </bib:Article>
    <bib:Journal rdf:about="urn:issn:2046-1402">
        <prism:volume>6</prism:volume>
        <dc:title>F1000Research</dc:title>
        <dc:identifier>ISSN 2046-1402</dc:identifier>
        <dc:identifier>DOI 10.12688/f1000research.12342.2</dc:identifier>
    </bib:Journal>
    <bib:Article rdf:about="http://www.liebertpub.com/doi/10.1089/bio.2015.0014">
        <z:itemType>journalArticle</z:itemType>
        <dcterms:isPartOf rdf:resource="urn:issn:1947-5535,%201947-5543"/>
        <bib:authors>
            <rdf:Seq>
                <rdf:li>
                    <foaf:Person>
                        <foaf:surname>Sariyar</foaf:surname>
                        <foaf:givenname>Murat</foaf:givenname>
                    </foaf:Person>
                </rdf:li>
                <rdf:li>
                    <foaf:Person>
                        <foaf:surname>Schluender</foaf:surname>
                        <foaf:givenname>Irene</foaf:givenname>
                    </foaf:Person>
                </rdf:li>
                <rdf:li>
                    <foaf:Person>
                        <foaf:surname>Smee</foaf:surname>
                        <foaf:givenname>Carol</foaf:givenname>
                    </foaf:Person>
                </rdf:li>
                <rdf:li>
                    <foaf:Person>
                        <foaf:surname>Suhr</foaf:surname>
                        <foaf:givenname>Stephanie</foaf:givenname>
                    </foaf:Person>
                </rdf:li>
            </rdf:Seq>
        </bib:authors>
        <dc:identifier>
            <dcterms:URI>
                <rdf:value>http://www.liebertpub.com/doi/10.1089/bio.2015.0014</rdf:value>
            </dcterms:URI>
        </dc:identifier>
        <bib:pages>263-270</bib:pages>
        <dc:date>08/2015</dc:date>
        <dcterms:dateSubmitted>2018-09-03 07:22:03</dcterms:dateSubmitted>
        <z:libraryCatalog>Crossref</z:libraryCatalog>
        <z:language>en</z:language>
        <dc:title>Sharing and Reuse of Sensitive Data and Samples: Supporting Researchers in Identifying Ethical and Legal Requirements</dc:title>
        <z:shortTitle>Sharing and Reuse of Sensitive Data and Samples</z:shortTitle>
    </bib:Article>
    <bib:Journal rdf:about="urn:issn:1947-5535,%201947-5543">
        <prism:volume>13</prism:volume>
        <prism:number>4</prism:number>
        <dc:title>Biopreservation and Biobanking</dc:title>
        <dc:identifier>ISSN 1947-5535, 1947-5543</dc:identifier>
        <dc:identifier>DOI 10.1089/bio.2015.0014</dc:identifier>
    </bib:Journal>
    <bib:Article rdf:about="https://academic.oup.com/jamia/article-lookup/doi/10.1093/jamia/ocv154">
        <z:itemType>journalArticle</z:itemType>
        <dcterms:isPartOf rdf:resource="urn:issn:1067-5027,%201527-974X"/>
        <bib:authors>
            <rdf:Seq>
                <rdf:li>
                    <foaf:Person>
                        <foaf:surname>Heatherly</foaf:surname>
                        <foaf:givenname>Raymond</foaf:givenname>
                    </foaf:Person>
                </rdf:li>
                <rdf:li>
                    <foaf:Person>
                        <foaf:surname>Rasmussen</foaf:surname>
                        <foaf:givenname>Luke V</foaf:givenname>
                    </foaf:Person>
                </rdf:li>
                <rdf:li>
                    <foaf:Person>
                        <foaf:surname>Peissig</foaf:surname>
                        <foaf:givenname>Peggy L</foaf:givenname>
                    </foaf:Person>
                </rdf:li>
                <rdf:li>
                    <foaf:Person>
                        <foaf:surname>Pacheco</foaf:surname>
                        <foaf:givenname>Jennifer A</foaf:givenname>
                    </foaf:Person>
                </rdf:li>
                <rdf:li>
                    <foaf:Person>
                        <foaf:surname>Harris</foaf:surname>
                        <foaf:givenname>Paul</foaf:givenname>
                    </foaf:Person>
                </rdf:li>
                <rdf:li>
                    <foaf:Person>
                        <foaf:surname>Denny</foaf:surname>
                        <foaf:givenname>Joshua C</foaf:givenname>
                    </foaf:Person>
                </rdf:li>
                <rdf:li>
                    <foaf:Person>
                        <foaf:surname>Malin</foaf:surname>
                        <foaf:givenname>Bradley A</foaf:givenname>
                    </foaf:Person>
                </rdf:li>
            </rdf:Seq>
        </bib:authors>
        <dc:identifier>
            <dcterms:URI>
                <rdf:value>https://academic.oup.com/jamia/article-lookup/doi/10.1093/jamia/ocv154</rdf:value>
            </dcterms:URI>
        </dc:identifier>
        <bib:pages>e131-e137</bib:pages>
        <dc:date>04/2016</dc:date>
        <dcterms:dateSubmitted>2018-09-03 07:22:42</dcterms:dateSubmitted>
        <z:libraryCatalog>Crossref</z:libraryCatalog>
        <z:language>en</z:language>
        <dc:title>A multi-institution evaluation of clinical profile anonymization</dc:title>
    </bib:Article>
    <bib:Journal rdf:about="urn:issn:1067-5027,%201527-974X">
        <prism:volume>23</prism:volume>
        <prism:number>e1</prism:number>
        <dc:title>Journal of the American Medical Informatics Association</dc:title>
        <dc:identifier>ISSN 1067-5027, 1527-974X</dc:identifier>
        <dc:identifier>DOI 10.1093/jamia/ocv154</dc:identifier>
    </bib:Journal>
    <bib:Article rdf:about="http://link.springer.com/10.1007/s11306-017-1178-y">
        <z:itemType>journalArticle</z:itemType>
        <dcterms:isPartOf>
            <bib:Journal>
                <prism:volume>13</prism:volume>
                <prism:number>4</prism:number>
                <dc:title>Metabolomics</dc:title>
                <dc:identifier>ISSN 1573-3882, 1573-3890</dc:identifier>
                <dc:identifier>DOI 10.1007/s11306-017-1178-y</dc:identifier>
            </bib:Journal>
        </dcterms:isPartOf>
        <bib:authors>
            <rdf:Seq>
                <rdf:li>
                    <foaf:Person>
                        <foaf:surname>Jacob</foaf:surname>
                        <foaf:givenname>D.</foaf:givenname>
                    </foaf:Person>
                </rdf:li>
                <rdf:li>
                    <foaf:Person>
                        <foaf:surname>Deborde</foaf:surname>
                        <foaf:givenname>C.</foaf:givenname>
                    </foaf:Person>
                </rdf:li>
                <rdf:li>
                    <foaf:Person>
                        <foaf:surname>Lefebvre</foaf:surname>
                        <foaf:givenname>M.</foaf:givenname>
                    </foaf:Person>
                </rdf:li>
                <rdf:li>
                    <foaf:Person>
                        <foaf:surname>Maucourt</foaf:surname>
                        <foaf:givenname>M.</foaf:givenname>
                    </foaf:Person>
                </rdf:li>
                <rdf:li>
                    <foaf:Person>
                        <foaf:surname>Moing</foaf:surname>
                        <foaf:givenname>A.</foaf:givenname>
                    </foaf:Person>
                </rdf:li>
            </rdf:Seq>
        </bib:authors>
        <dc:identifier>
            <dcterms:URI>
                <rdf:value>http://link.springer.com/10.1007/s11306-017-1178-y</rdf:value>
            </dcterms:URI>
        </dc:identifier>
        <dc:date>4/2017</dc:date>
        <dcterms:dateSubmitted>2018-09-03 07:24:32</dcterms:dateSubmitted>
        <z:libraryCatalog>Crossref</z:libraryCatalog>
        <z:language>en</z:language>
        <dc:title>NMRProcFlow: a graphical and interactive tool dedicated to 1D spectra processing for NMR-based metabolomics</dc:title>
        <z:shortTitle>NMRProcFlow</z:shortTitle>
    </bib:Article>
    <bib:Report rdf:about="https://nvlpubs.nist.gov/nistpubs/Legacy/SP/nistspecialpublication800-145.pdf">
        <z:itemType>report</z:itemType>
        <dc:publisher>
            <foaf:Organization>
                <vcard:adr>
                    <vcard:Address>
                       <vcard:locality>Gaithersburg, MD</vcard:locality>
                    </vcard:Address>
                </vcard:adr>
                <foaf:name>National Institute of Standards and Technology</foaf:name>
            </foaf:Organization>
        </dc:publisher>
        <bib:authors>
            <rdf:Seq>
                <rdf:li>
                    <foaf:Person>
                        <foaf:surname>Mell</foaf:surname>
                        <foaf:givenname>P M</foaf:givenname>
                    </foaf:Person>
                </rdf:li>
                <rdf:li>
                    <foaf:Person>
                        <foaf:surname>Grance</foaf:surname>
                        <foaf:givenname>T</foaf:givenname>
                    </foaf:Person>
                </rdf:li>
            </rdf:Seq>
        </bib:authors>
        <dc:identifier>
            <dcterms:URI>
                <rdf:value>https://nvlpubs.nist.gov/nistpubs/Legacy/SP/nistspecialpublication800-145.pdf</rdf:value>
            </dcterms:URI>
        </dc:identifier>
        <dc:date>2011</dc:date>
        <dc:description>DOI: 10.6028/NIST.SP.800-145</dc:description>
        <dcterms:dateSubmitted>2018-09-03 07:26:21</dcterms:dateSubmitted>
        <z:libraryCatalog>Crossref</z:libraryCatalog>
        <z:language>en</z:language>
        <prism:number>NIST SP 800-145</prism:number>
        <dc:title>The NIST definition of cloud computing</dc:title>
    </bib:Report>
    <bib:Book rdf:about="urn:isbn:978-1-4919-7705-7">
        <z:itemType>book</z:itemType>
        <dc:publisher>
            <foaf:Organization>
                <vcard:adr>
                    <vcard:Address>
                       <vcard:locality>Sebastopol</vcard:locality>
                    </vcard:Address>
                </vcard:adr>
                <foaf:name>O'Reilly Media</foaf:name>
            </foaf:Organization>
        </dc:publisher>
        <bib:authors>
            <rdf:Seq>
                <rdf:li>
                    <foaf:Person>
                        <foaf:surname>Brikman</foaf:surname>
                        <foaf:givenname>Yevgeniy</foaf:givenname>
                    </foaf:Person>
                </rdf:li>
            </rdf:Seq>
        </bib:authors>
        <dc:identifier>
            <dcterms:URI>
                <rdf:value>http://public.eblib.com/choice/publicfullrecord.aspx?p=4822376</rdf:value>
            </dcterms:URI>
        </dc:identifier>
        <dc:identifier>ISBN 978-1-4919-7705-7</dc:identifier>
        <dc:date>2017</dc:date>
        <dc:description>OCLC: 978667796</dc:description>
        <dcterms:dateSubmitted>2018-09-03 07:27:30</dcterms:dateSubmitted>
        <z:libraryCatalog>Open WorldCat</z:libraryCatalog>
        <z:language>English</z:language>
        <dc:title>Terraform: Writing Infrastructure as Code.</dc:title>
        <z:shortTitle>Terraform</z:shortTitle>
    </bib:Book>
    <bib:Article rdf:about="https://jcheminf.springeropen.com/articles/10.1186/s13321-017-0241-z">
        <z:itemType>journalArticle</z:itemType>
        <dcterms:isPartOf rdf:resource="urn:issn:1758-2946"/>
        <bib:authors>
            <rdf:Seq>
                <rdf:li>
                    <foaf:Person>
                        <foaf:surname>Hanwell</foaf:surname>
                        <foaf:givenname>Marcus D.</foaf:givenname>
                    </foaf:Person>
                </rdf:li>
                <rdf:li>
                    <foaf:Person>
                        <foaf:surname>de Jong</foaf:surname>
                        <foaf:givenname>Wibe A.</foaf:givenname>
                    </foaf:Person>
                </rdf:li>
                <rdf:li>
                    <foaf:Person>
                        <foaf:surname>Harris</foaf:surname>
                        <foaf:givenname>Christopher J.</foaf:givenname>
                    </foaf:Person>
                </rdf:li>
            </rdf:Seq>
        </bib:authors>
        <dc:identifier>
            <dcterms:URI>
                <rdf:value>https://jcheminf.springeropen.com/articles/10.1186/s13321-017-0241-z</rdf:value>
            </dcterms:URI>
        </dc:identifier>
        <dc:date>12/2017</dc:date>
        <dcterms:dateSubmitted>2018-09-03 07:30:56</dcterms:dateSubmitted>
        <z:libraryCatalog>Crossref</z:libraryCatalog>
        <z:language>en</z:language>
        <dc:title>Open chemistry: RESTful web APIs, JSON, NWChem and the modern web application</dc:title>
        <z:shortTitle>Open chemistry</z:shortTitle>
    </bib:Article>
    <bib:Journal rdf:about="urn:issn:1758-2946">
        <prism:volume>9</prism:volume>
        <prism:number>1</prism:number>
        <dc:title>Journal of Cheminformatics</dc:title>
        <dc:identifier>ISSN 1758-2946</dc:identifier>
        <dc:identifier>DOI 10.1186/s13321-017-0241-z</dc:identifier>
    </bib:Journal>
    <bib:Book rdf:about="urn:isbn:978-1-4919-5035-7">
        <z:itemType>book</z:itemType>
        <dc:publisher>
            <foaf:Organization>
                <vcard:adr>
                    <vcard:Address>
                       <vcard:locality>Beijing Sebastopol, CA</vcard:locality>
                    </vcard:Address>
                </vcard:adr>
                <foaf:name>O'Reilly Media</foaf:name>
            </foaf:Organization>
        </dc:publisher>
        <bib:authors>
            <rdf:Seq>
                <rdf:li>
                    <foaf:Person>
                        <foaf:surname>Newman</foaf:surname>
                        <foaf:givenname>Sam</foaf:givenname>
                    </foaf:Person>
                </rdf:li>
            </rdf:Seq>
        </bib:authors>
        <dcterms:isReferencedBy rdf:resource="#item_706"/>
        <prism:edition>First Edition</prism:edition>
        <dc:identifier>ISBN 978-1-4919-5035-7</dc:identifier>
        <dc:date>2015</dc:date>
        <dc:subject>
           <dcterms:LCC><rdf:value>QA76.9.A73 N528 2015</rdf:value></dcterms:LCC>
        </dc:subject>
        <dc:description>OCLC: ocn881657228</dc:description>
        <z:libraryCatalog>Library of Congress ISBN</z:libraryCatalog>
        <dc:title>Building microservices: designing fine-grained systems</dc:title>
        <z:shortTitle>Building microservices</z:shortTitle>
        <z:numPages>259</z:numPages>
    </bib:Book>
    <bib:Memo rdf:about="#item_706">
       <rdf:value>Includes index</rdf:value>
    </bib:Memo>
    <bib:Article rdf:about="http://arxiv.org/abs/1805.06180">
        <z:itemType>journalArticle</z:itemType>
        <dcterms:isPartOf>
           <bib:Journal><dc:title>arXiv:1805.06180 [cs]</dc:title></bib:Journal>
        </dcterms:isPartOf>
        <bib:authors>
            <rdf:Seq>
                <rdf:li>
                    <foaf:Person>
                        <foaf:surname>Capuccini</foaf:surname>
                        <foaf:givenname>Marco</foaf:givenname>
                    </foaf:Person>
                </rdf:li>
                <rdf:li>
                    <foaf:Person>
                        <foaf:surname>Larsson</foaf:surname>
                        <foaf:givenname>Anders</foaf:givenname>
                    </foaf:Person>
                </rdf:li>
                <rdf:li>
                    <foaf:Person>
                        <foaf:surname>Carone</foaf:surname>
                        <foaf:givenname>Matteo</foaf:givenname>
                    </foaf:Person>
                </rdf:li>
                <rdf:li>
                    <foaf:Person>
                        <foaf:surname>Novella</foaf:surname>
                        <foaf:givenname>Jon Ander</foaf:givenname>
                    </foaf:Person>
                </rdf:li>
                <rdf:li>
                    <foaf:Person>
                        <foaf:surname>Sadawi</foaf:surname>
                        <foaf:givenname>Noureddin</foaf:givenname>
                    </foaf:Person>
                </rdf:li>
                <rdf:li>
                    <foaf:Person>
                        <foaf:surname>Gao</foaf:surname>
                        <foaf:givenname>Jianliang</foaf:givenname>
                    </foaf:Person>
                </rdf:li>
                <rdf:li>
                    <foaf:Person>
                        <foaf:surname>Toor</foaf:surname>
                        <foaf:givenname>Salman</foaf:givenname>
                    </foaf:Person>
                </rdf:li>
                <rdf:li>
                    <foaf:Person>
                        <foaf:surname>Spjuth</foaf:surname>
                        <foaf:givenname>Ola</foaf:givenname>
                    </foaf:Person>
                </rdf:li>
            </rdf:Seq>
        </bib:authors>
        <dc:identifier>
            <dcterms:URI>
               <rdf:value>http://arxiv.org/abs/1805.06180</rdf:value>
            </dcterms:URI>
        </dc:identifier>
        <dc:date>2018-05-16</dc:date>
        <dc:description>arXiv: 1805.06180</dc:description>
        <dcterms:dateSubmitted>2018-09-03 07:34:19</dcterms:dateSubmitted>
        <z:libraryCatalog>arXiv.org</z:libraryCatalog>
        <dcterms:abstract>Microservices platforms, such as Kubernetes, have received a great deal of attention lately as they offer elastic and resilient orchestration for services implemented as portable, light-weight, software containers. While current solutions for cloud-based Kubernetes deployments are mainly focusing on maintaining long-running infrastructure, aimed to sustain highly-available services, the scientific community is embracing software containers for more demanding data analysis. To this extent, the pay-per-use pricing model of cloud resources represents an interesting opportunity, and one-off deployments are relevant when running analysis on demand. Hence, in science it has emerged a need for in-cloud one-off setups of systems like Kubernets, which poses a challenge both in terms of deployment speed (as a serious cost impact factor) and in terms of required technical skills. Here we introduce KubeNow, which provides a seamless mechanism to set up ready-to-use Kubernetes-based research environments, aimed to support on-demand scientific workloads. Throughout the paper we present KubeNow design, user stories and deployment time evaluation (in comparison with a well-known Kubernetes installer). KubeNow supports the major cloud providers and it is available as open source: https://github.com/kubenow/KubeNow</dcterms:abstract>
        <dc:title>KubeNow: an On-Demand Cloud-Agnostic Platform for Microservices-Based Research Environments</dc:title>
        <z:shortTitle>KubeNow</z:shortTitle>
    </bib:Article>
    <bib:Book rdf:about="urn:isbn:978-0-13-701251-0">
        <z:itemType>book</z:itemType>
        <dc:publisher>
            <foaf:Organization>
                <vcard:adr>
                    <vcard:Address>
                       <vcard:locality>Upper Saddle River, NJ</vcard:locality>
                    </vcard:Address>
                </vcard:adr>
                <foaf:name>Prentice Hall</foaf:name>
            </foaf:Organization>
        </dc:publisher>
        <bib:editors>
            <rdf:Seq>
                <rdf:li>
                    <foaf:Person>
                        <foaf:surname>Erl</foaf:surname>
                        <foaf:givenname>Thomas</foaf:givenname>
                    </foaf:Person>
                </rdf:li>
            </rdf:Seq>
        </bib:editors>
        <dc:identifier>ISBN 978-0-13-701251-0</dc:identifier>
        <dc:date>2012</dc:date>
        <dc:subject>
           <dcterms:LCC><rdf:value>TK5105.5828 .S64 2012</rdf:value></dcterms:LCC>
        </dc:subject>
        <z:libraryCatalog>Library of Congress ISBN</z:libraryCatalog>
        <dc:title>SOA with REST: principles, patterns &amp; constraints for building enterprise solutions with REST</dc:title>
        <z:shortTitle>SOA with REST</z:shortTitle>
        <z:numPages>577</z:numPages>
    </bib:Book>
    <bib:Article rdf:about="http://www.nature.com/articles/nrg3305">
        <z:itemType>journalArticle</z:itemType>
        <dcterms:isPartOf rdf:resource="urn:issn:1471-0056,%201471-0064"/>
        <bib:authors>
            <rdf:Seq>
                <rdf:li>
                    <foaf:Person>
                        <foaf:surname>Nekrutenko</foaf:surname>
                        <foaf:givenname>Anton</foaf:givenname>
                    </foaf:Person>
                </rdf:li>
                <rdf:li>
                    <foaf:Person>
                        <foaf:surname>Taylor</foaf:surname>
                        <foaf:givenname>James</foaf:givenname>
                    </foaf:Person>
                </rdf:li>
            </rdf:Seq>
        </bib:authors>
        <dc:identifier>
            <dcterms:URI>
               <rdf:value>http://www.nature.com/articles/nrg3305</rdf:value>
            </dcterms:URI>
        </dc:identifier>
        <bib:pages>667-672</bib:pages>
        <dc:date>9/2012</dc:date>
        <dcterms:dateSubmitted>2018-09-03 07:38:30</dcterms:dateSubmitted>
        <z:libraryCatalog>Crossref</z:libraryCatalog>
        <z:language>en</z:language>
        <dc:title>Next-generation sequencing data interpretation: enhancing reproducibility and accessibility</dc:title>
        <z:shortTitle>Next-generation sequencing data interpretation</z:shortTitle>
    </bib:Article>
    <bib:Journal rdf:about="urn:issn:1471-0056,%201471-0064">
        <prism:volume>13</prism:volume>
        <prism:number>9</prism:number>
        <dc:title>Nature Reviews Genetics</dc:title>
        <dc:identifier>ISSN 1471-0056, 1471-0064</dc:identifier>
        <dc:identifier>DOI 10.1038/nrg3305</dc:identifier>
    </bib:Journal>
    <bib:Article rdf:about="https://academic.oup.com/bioinformatics/article-lookup/doi/10.1093/bioinformatics/btt199">
        <z:itemType>journalArticle</z:itemType>
        <dcterms:isPartOf>
            <bib:Journal>
                <prism:volume>29</prism:volume>
                <prism:number>13</prism:number>
                <dc:title>Bioinformatics</dc:title>
                <dc:identifier>ISSN 1367-4803, 1460-2059</dc:identifier>
                <dc:identifier>DOI 10.1093/bioinformatics/btt199</dc:identifier>
            </bib:Journal>
        </dcterms:isPartOf>
        <bib:authors>
            <rdf:Seq>
                <rdf:li>
                    <foaf:Person>
                        <foaf:surname>Sloggett</foaf:surname>
                        <foaf:givenname>C.</foaf:givenname>
                    </foaf:Person>
                </rdf:li>
                <rdf:li>
                    <foaf:Person>
                        <foaf:surname>Goonasekera</foaf:surname>
                        <foaf:givenname>N.</foaf:givenname>
                    </foaf:Person>
                </rdf:li>
                <rdf:li>
                    <foaf:Person>
                        <foaf:surname>Afgan</foaf:surname>
                        <foaf:givenname>E.</foaf:givenname>
                    </foaf:Person>
                </rdf:li>
            </rdf:Seq>
        </bib:authors>
        <dc:identifier>
            <dcterms:URI>
                <rdf:value>https://academic.oup.com/bioinformatics/article-lookup/doi/10.1093/bioinformatics/btt199</rdf:value>
            </dcterms:URI>
        </dc:identifier>
        <bib:pages>1685-1686</bib:pages>
        <dc:date>2013-07-01</dc:date>
        <dcterms:dateSubmitted>2018-09-03 07:39:24</dcterms:dateSubmitted>
        <z:libraryCatalog>Crossref</z:libraryCatalog>
        <z:language>en</z:language>
        <dc:title>BioBlend: automating pipeline analyses within Galaxy and CloudMan</dc:title>
        <z:shortTitle>BioBlend</z:shortTitle>
    </bib:Article>
    <bib:Article rdf:about="http://jcheminf.springeropen.com/articles/10.1186/s13321-016-0179-6">
        <z:itemType>journalArticle</z:itemType>
        <dcterms:isPartOf>
            <bib:Journal>
                <prism:volume>8</prism:volume>
                <prism:number>1</prism:number>
                <dc:title>Journal of Cheminformatics</dc:title>
                <dc:identifier>ISSN 1758-2946</dc:identifier>
                <dc:identifier>DOI 10.1186/s13321-016-0179-6</dc:identifier>
            </bib:Journal>
        </dcterms:isPartOf>
        <bib:authors>
            <rdf:Seq>
                <rdf:li>
                    <foaf:Person>
                        <foaf:surname>Lampa</foaf:surname>
                        <foaf:givenname>Samuel</foaf:givenname>
                    </foaf:Person>
                </rdf:li>
                <rdf:li>
                    <foaf:Person>
                        <foaf:surname>Alvarsson</foaf:surname>
                        <foaf:givenname>Jonathan</foaf:givenname>
                    </foaf:Person>
                </rdf:li>
                <rdf:li>
                    <foaf:Person>
                        <foaf:surname>Spjuth</foaf:surname>
                        <foaf:givenname>Ola</foaf:givenname>
                    </foaf:Person>
                </rdf:li>
            </rdf:Seq>
        </bib:authors>
        <dc:identifier>
            <dcterms:URI>
                <rdf:value>http://jcheminf.springeropen.com/articles/10.1186/s13321-016-0179-6</rdf:value>
            </dcterms:URI>
        </dc:identifier>
        <dc:date>12/2016</dc:date>
        <dcterms:dateSubmitted>2018-09-03 07:40:01</dcterms:dateSubmitted>
        <z:libraryCatalog>Crossref</z:libraryCatalog>
        <z:language>en</z:language>
        <dc:title>Towards agile large-scale predictive modelling in drug discovery with flow-based programming design principles</dc:title>
    </bib:Article>
    <bib:Article rdf:about="http://www.medra.org/servlet/aliasResolver?alias=iospressISBN&amp;isbn=978-1-61499-648-4&amp;spage=87&amp;doi=10.3233/978-1-61499-649-1-87">
        <z:itemType>journalArticle</z:itemType>
        <dcterms:isPartOf rdf:resource="urn:issn:0000-0000"/>
        <bib:authors>
            <rdf:Seq>
                <rdf:li>
                    <foaf:Person>
                        <foaf:surname>Thomas</foaf:surname>
                        <foaf:givenname>Kluyver</foaf:givenname>
                    </foaf:Person>
                </rdf:li>
                <rdf:li>
                    <foaf:Person>
                        <foaf:surname>Benjamin</foaf:surname>
                        <foaf:givenname>Ragan-Kelley</foaf:givenname>
                    </foaf:Person>
                </rdf:li>
                <rdf:li>
                    <foaf:Person>
                        <foaf:surname>Fernando</foaf:surname>
                        <foaf:givenname>P&amp;eacute;rez</foaf:givenname>
                    </foaf:Person>
                </rdf:li>
                <rdf:li>
                    <foaf:Person>
                        <foaf:surname>Brian</foaf:surname>
                        <foaf:givenname>Granger</foaf:givenname>
                    </foaf:Person>
                </rdf:li>
                <rdf:li>
                    <foaf:Person>
                        <foaf:surname>Matthias</foaf:surname>
                        <foaf:givenname>Bussonnier</foaf:givenname>
                    </foaf:Person>
                </rdf:li>
                <rdf:li>
                    <foaf:Person>
                        <foaf:surname>Jonathan</foaf:surname>
                        <foaf:givenname>Frederic</foaf:givenname>
                    </foaf:Person>
                </rdf:li>
                <rdf:li>
                    <foaf:Person>
                        <foaf:surname>Kyle</foaf:surname>
                        <foaf:givenname>Kelley</foaf:givenname>
                    </foaf:Person>
                </rdf:li>
                <rdf:li>
                    <foaf:Person>
                        <foaf:surname>Jessica</foaf:surname>
                        <foaf:givenname>Hamrick</foaf:givenname>
                    </foaf:Person>
                </rdf:li>
                <rdf:li>
                    <foaf:Person>
                        <foaf:surname>Jason</foaf:surname>
                        <foaf:givenname>Grout</foaf:givenname>
                    </foaf:Person>
                </rdf:li>
                <rdf:li>
                    <foaf:Person>
                        <foaf:surname>Sylvain</foaf:surname>
                        <foaf:givenname>Corlay</foaf:givenname>
                    </foaf:Person>
                </rdf:li>
                <rdf:li>
                    <foaf:Person>
                        <foaf:surname>Paul</foaf:surname>
                        <foaf:givenname>Ivanov</foaf:givenname>
                    </foaf:Person>
                </rdf:li>
                <rdf:li>
                    <foaf:Person>
                        <foaf:surname>Dami&amp;aacute;n</foaf:surname>
                        <foaf:givenname>Avila</foaf:givenname>
                    </foaf:Person>
                </rdf:li>
                <rdf:li>
                    <foaf:Person>
                        <foaf:surname>Safia</foaf:surname>
                        <foaf:givenname>Abdalla</foaf:givenname>
                    </foaf:Person>
                </rdf:li>
                <rdf:li>
                    <foaf:Person>
                        <foaf:surname>Carol</foaf:surname>
                        <foaf:givenname>Willing</foaf:givenname>
                    </foaf:Person>
                </rdf:li>
                <rdf:li>
                    <foaf:Person>
                        <foaf:surname>Team</foaf:surname>
                        <foaf:givenname>Jupyter Development</foaf:givenname>
                    </foaf:Person>
                </rdf:li>
            </rdf:Seq>
        </bib:authors>
        <dc:identifier>
            <dcterms:URI>
                <rdf:value>http://www.medra.org/servlet/aliasResolver?alias=iospressISBN&amp;isbn=978-1-61499-648-4&amp;spage=87&amp;doi=10.3233/978-1-61499-649-1-87</rdf:value>
            </dcterms:URI>
        </dc:identifier>
        <dc:rights>©2016 &amp;copy; The authors and IOS Press.</dc:rights>
        <bib:pages>87–90</bib:pages>
        <dc:date>2016</dc:date>
        <dcterms:dateSubmitted>2018-09-03 07:41:55</dcterms:dateSubmitted>
        <z:libraryCatalog>mEDRA</z:libraryCatalog>
        <dcterms:abstract>It is increasingly necessary for researchers in all fields to write computer code, and in order to reproduce research results, it is important that this code is published. We present Jupyter notebooks, a document format for publishing code, results and explanations in a form that is both readable and executable. We discuss various tools and use cases for notebook documents.</dcterms:abstract>
        <dc:title>Jupyter Notebooks &amp;ndash; a publishing format for reproducible computational workflows</dc:title>
    </bib:Article>
    <bib:Journal rdf:about="urn:issn:0000-0000">
        <dc:title>Stand Alone</dc:title>
        <dc:identifier>ISSN 0000-0000</dc:identifier>
        <dc:identifier>DOI 10.3233/978-1-61499-649-1-87</dc:identifier>
    </bib:Journal>
    <bib:Article rdf:about="http://biorxiv.org/lookup/doi/10.1101/213603">
        <z:itemType>journalArticle</z:itemType>
        <dcterms:isPartOf>
            <bib:Journal>
               <dc:identifier>DOI 10.1101/213603</dc:identifier>
            </bib:Journal>
        </dcterms:isPartOf>
        <bib:authors>
            <rdf:Seq>
                <rdf:li>
                    <foaf:Person>
                        <foaf:surname>Emami Khoonsari</foaf:surname>
                        <foaf:givenname>Payam</foaf:givenname>
                    </foaf:Person>
                </rdf:li>
                <rdf:li>
                    <foaf:Person>
                        <foaf:surname>Moreno</foaf:surname>
                        <foaf:givenname>Pablo</foaf:givenname>
                    </foaf:Person>
                </rdf:li>
                <rdf:li>
                    <foaf:Person>
                        <foaf:surname>Bergmann</foaf:surname>
                        <foaf:givenname>Sven</foaf:givenname>
                    </foaf:Person>
                </rdf:li>
                <rdf:li>
                    <foaf:Person>
                        <foaf:surname>Burman</foaf:surname>
                        <foaf:givenname>Joachim</foaf:givenname>
                    </foaf:Person>
                </rdf:li>
                <rdf:li>
                    <foaf:Person>
                        <foaf:surname>Capuccini</foaf:surname>
                        <foaf:givenname>Marco</foaf:givenname>
                    </foaf:Person>
                </rdf:li>
                <rdf:li>
                    <foaf:Person>
                        <foaf:surname>Carone</foaf:surname>
                        <foaf:givenname>Matteo</foaf:givenname>
                    </foaf:Person>
                </rdf:li>
                <rdf:li>
                    <foaf:Person>
                        <foaf:surname>Cascante</foaf:surname>
                        <foaf:givenname>Marta</foaf:givenname>
                    </foaf:Person>
                </rdf:li>
                <rdf:li>
                    <foaf:Person>
                        <foaf:surname>de Atauri</foaf:surname>
                        <foaf:givenname>Pedro</foaf:givenname>
                    </foaf:Person>
                </rdf:li>
                <rdf:li>
                    <foaf:Person>
                        <foaf:surname>Foguet</foaf:surname>
                        <foaf:givenname>Carles</foaf:givenname>
                    </foaf:Person>
                </rdf:li>
                <rdf:li>
                    <foaf:Person>
                        <foaf:surname>Gonzalez-Beltran</foaf:surname>
                        <foaf:givenname>Alejandra</foaf:givenname>
                    </foaf:Person>
                </rdf:li>
                <rdf:li>
                    <foaf:Person>
                        <foaf:surname>Hankemeier</foaf:surname>
                        <foaf:givenname>Thomas</foaf:givenname>
                    </foaf:Person>
                </rdf:li>
                <rdf:li>
                    <foaf:Person>
                        <foaf:surname>Haug</foaf:surname>
                        <foaf:givenname>Kenneth</foaf:givenname>
                    </foaf:Person>
                </rdf:li>
                <rdf:li>
                    <foaf:Person>
                        <foaf:surname>He</foaf:surname>
                        <foaf:givenname>Sijin</foaf:givenname>
                    </foaf:Person>
                </rdf:li>
                <rdf:li>
                    <foaf:Person>
                        <foaf:surname>Herman</foaf:surname>
                        <foaf:givenname>Stephanie</foaf:givenname>
                    </foaf:Person>
                </rdf:li>
                <rdf:li>
                    <foaf:Person>
                        <foaf:surname>Johnson</foaf:surname>
                        <foaf:givenname>David</foaf:givenname>
                    </foaf:Person>
                </rdf:li>
                <rdf:li>
                    <foaf:Person>
                        <foaf:surname>Kale</foaf:surname>
                        <foaf:givenname>Namrata</foaf:givenname>
                    </foaf:Person>
                </rdf:li>
                <rdf:li>
                    <foaf:Person>
                        <foaf:surname>Larsson</foaf:surname>
                        <foaf:givenname>Anders</foaf:givenname>
                    </foaf:Person>
                </rdf:li>
                <rdf:li>
                    <foaf:Person>
                        <foaf:surname>Neumann</foaf:surname>
                        <foaf:givenname>Steffen</foaf:givenname>
                    </foaf:Person>
                </rdf:li>
                <rdf:li>
                    <foaf:Person>
                        <foaf:surname>Peters</foaf:surname>
                        <foaf:givenname>Kristian</foaf:givenname>
                    </foaf:Person>
                </rdf:li>
                <rdf:li>
                    <foaf:Person>
                        <foaf:surname>Pireddu</foaf:surname>
                        <foaf:givenname>Luca</foaf:givenname>
                    </foaf:Person>
                </rdf:li>
                <rdf:li>
                    <foaf:Person>
                        <foaf:surname>Rocca-Serra</foaf:surname>
                        <foaf:givenname>Philippe</foaf:givenname>
                    </foaf:Person>
                </rdf:li>
                <rdf:li>
                    <foaf:Person>
                        <foaf:surname>Roger</foaf:surname>
                        <foaf:givenname>Pierrick</foaf:givenname>
                    </foaf:Person>
                </rdf:li>
                <rdf:li>
                    <foaf:Person>
                        <foaf:surname>Rueedi</foaf:surname>
                        <foaf:givenname>Rico</foaf:givenname>
                    </foaf:Person>
                </rdf:li>
                <rdf:li>
                    <foaf:Person>
                        <foaf:surname>Ruttkies</foaf:surname>
                        <foaf:givenname>Christoph</foaf:givenname>
                    </foaf:Person>
                </rdf:li>
                <rdf:li>
                    <foaf:Person>
                        <foaf:surname>Sadawi</foaf:surname>
                        <foaf:givenname>Noureddin</foaf:givenname>
                    </foaf:Person>
                </rdf:li>
                <rdf:li>
                    <foaf:Person>
                        <foaf:surname>Salek</foaf:surname>
                        <foaf:givenname>Reza M.</foaf:givenname>
                    </foaf:Person>
                </rdf:li>
                <rdf:li>
                    <foaf:Person>
                        <foaf:surname>Sansone</foaf:surname>
                        <foaf:givenname>Susanna-Assunta</foaf:givenname>
                    </foaf:Person>
                </rdf:li>
                <rdf:li>
                    <foaf:Person>
                        <foaf:surname>Schober</foaf:surname>
                        <foaf:givenname>Daniel</foaf:givenname>
                    </foaf:Person>
                </rdf:li>
                <rdf:li>
                    <foaf:Person>
                        <foaf:surname>Selivanov</foaf:surname>
                        <foaf:givenname>Vitaly</foaf:givenname>
                    </foaf:Person>
                </rdf:li>
                <rdf:li>
                    <foaf:Person>
                        <foaf:surname>Thévenot</foaf:surname>
                        <foaf:givenname>Etienne A.</foaf:givenname>
                    </foaf:Person>
                </rdf:li>
                <rdf:li>
                    <foaf:Person>
                        <foaf:surname>van Vliet</foaf:surname>
                        <foaf:givenname>Michael</foaf:givenname>
                    </foaf:Person>
                </rdf:li>
                <rdf:li>
                    <foaf:Person>
                        <foaf:surname>Zanetti</foaf:surname>
                        <foaf:givenname>Gianluigi</foaf:givenname>
                    </foaf:Person>
                </rdf:li>
                <rdf:li>
                    <foaf:Person>
                        <foaf:surname>Steinbeck</foaf:surname>
                        <foaf:givenname>Christoph</foaf:givenname>
                    </foaf:Person>
                </rdf:li>
                <rdf:li>
                    <foaf:Person>
                        <foaf:surname>Kultima</foaf:surname>
                        <foaf:givenname>Kim</foaf:givenname>
                    </foaf:Person>
                </rdf:li>
                <rdf:li>
                    <foaf:Person>
                        <foaf:surname>Spjuth</foaf:surname>
                        <foaf:givenname>Ola</foaf:givenname>
                    </foaf:Person>
                </rdf:li>
            </rdf:Seq>
        </bib:authors>
        <dc:identifier>
            <dcterms:URI>
               <rdf:value>http://biorxiv.org/lookup/doi/10.1101/213603</rdf:value>
            </dcterms:URI>
        </dc:identifier>
        <dc:date>July 13, 2018</dc:date>
        <dcterms:dateSubmitted>2018-09-03 07:43:22</dcterms:dateSubmitted>
        <z:libraryCatalog>DataCite</z:libraryCatalog>
        <dcterms:abstract>Developing a robust and performant data analysis workflow that integrates all necessary components whilst still being able to scale over multiple compute nodes is a challenging task. We introduce a generic method based on the microservice architecture, where software tools are encapsulated as Docker containers that can be connected into scientific workflows and executed in parallel using the Kubernetes container orchestrator. The access point is a virtual research environment which can be launched on-demand on cloud resources and desktop computers. IT-expertise requirements on the user side are kept to a minimum, and established workflows can be re-used effortlessly by any novice user. We validate our method in the field of metabolomics on two mass spectrometry studies, one nuclear magnetic resonance spectroscopy study and one fluxomics study, showing that the method scales dynamically with increasing availability of computational resources. We achieved a complete integration of the major software suites resulting in the first turn-key workflow encompassing all steps for mass-spectrometry-based metabolomics including preprocessing, multivariate statistics, and metabolite identification. Microservices is a generic methodology that can serve any scientific discipline and opens up for new types of large-scale integrative science.</dcterms:abstract>
        <dc:title>Interoperable and scalable data analysis with microservices: Applications in Metabolomics</dc:title>
        <z:shortTitle>Interoperable and scalable data analysis with microservices</z:shortTitle>
    </bib:Article>
    <bib:Article rdf:about="https://academic.oup.com/bioinformatics/article/33/23/3805/4004869">
        <z:itemType>journalArticle</z:itemType>
        <dcterms:isPartOf>
            <bib:Journal>
                <prism:volume>33</prism:volume>
                <prism:number>23</prism:number>
                <dc:title>Bioinformatics</dc:title>
                <dc:identifier>ISSN 1367-4803, 1460-2059</dc:identifier>
                <dc:identifier>DOI 10.1093/bioinformatics/btx461</dc:identifier>
            </bib:Journal>
        </dcterms:isPartOf>
        <bib:authors>
            <rdf:Seq>
                <rdf:li>
                    <foaf:Person>
                        <foaf:surname>Piras</foaf:surname>
                        <foaf:givenname>Marco Enrico</foaf:givenname>
                    </foaf:Person>
                </rdf:li>
                <rdf:li>
                    <foaf:Person>
                        <foaf:surname>Pireddu</foaf:surname>
                        <foaf:givenname>Luca</foaf:givenname>
                    </foaf:Person>
                </rdf:li>
                <rdf:li>
                    <foaf:Person>
                        <foaf:surname>Zanetti</foaf:surname>
                        <foaf:givenname>Gianluigi</foaf:givenname>
                    </foaf:Person>
                </rdf:li>
            </rdf:Seq>
        </bib:authors>
        <bib:editors>
            <rdf:Seq>
                <rdf:li>
                    <foaf:Person>
                        <foaf:surname>Hancock</foaf:surname>
                        <foaf:givenname>John</foaf:givenname>
                    </foaf:Person>
                </rdf:li>
            </rdf:Seq>
        </bib:editors>
        <dc:identifier>
            <dcterms:URI>
                <rdf:value>https://academic.oup.com/bioinformatics/article/33/23/3805/4004869</rdf:value>
            </dcterms:URI>
        </dc:identifier>
        <bib:pages>3805-3807</bib:pages>
        <dc:date>2017-12-01</dc:date>
        <dcterms:dateSubmitted>2018-09-03 07:44:44</dcterms:dateSubmitted>
        <z:libraryCatalog>Crossref</z:libraryCatalog>
        <z:language>en</z:language>
        <dc:title>wft4galaxy: a workflow testing tool for galaxy</dc:title>
        <z:shortTitle>wft4galaxy</z:shortTitle>
    </bib:Article>
    <bib:Article rdf:about="http://dx.plos.org/10.1371/journal.pone.0154556">
        <z:itemType>journalArticle</z:itemType>
        <dcterms:isPartOf rdf:resource="urn:issn:1932-6203"/>
        <bib:authors>
            <rdf:Seq>
                <rdf:li>
                    <foaf:Person>
                        <foaf:surname>Bandrowski</foaf:surname>
                        <foaf:givenname>Anita</foaf:givenname>
                    </foaf:Person>
                </rdf:li>
                <rdf:li>
                    <foaf:Person>
                        <foaf:surname>Brinkman</foaf:surname>
                        <foaf:givenname>Ryan</foaf:givenname>
                    </foaf:Person>
                </rdf:li>
                <rdf:li>
                    <foaf:Person>
                        <foaf:surname>Brochhausen</foaf:surname>
                        <foaf:givenname>Mathias</foaf:givenname>
                    </foaf:Person>
                </rdf:li>
                <rdf:li>
                    <foaf:Person>
                        <foaf:surname>Brush</foaf:surname>
                        <foaf:givenname>Matthew H.</foaf:givenname>
                    </foaf:Person>
                </rdf:li>
                <rdf:li>
                    <foaf:Person>
                        <foaf:surname>Bug</foaf:surname>
                        <foaf:givenname>Bill</foaf:givenname>
                    </foaf:Person>
                </rdf:li>
                <rdf:li>
                    <foaf:Person>
                        <foaf:surname>Chibucos</foaf:surname>
                        <foaf:givenname>Marcus C.</foaf:givenname>
                    </foaf:Person>
                </rdf:li>
                <rdf:li>
                    <foaf:Person>
                        <foaf:surname>Clancy</foaf:surname>
                        <foaf:givenname>Kevin</foaf:givenname>
                    </foaf:Person>
                </rdf:li>
                <rdf:li>
                    <foaf:Person>
                        <foaf:surname>Courtot</foaf:surname>
                        <foaf:givenname>Mélanie</foaf:givenname>
                    </foaf:Person>
                </rdf:li>
                <rdf:li>
                    <foaf:Person>
                        <foaf:surname>Derom</foaf:surname>
                        <foaf:givenname>Dirk</foaf:givenname>
                    </foaf:Person>
                </rdf:li>
                <rdf:li>
                    <foaf:Person>
                        <foaf:surname>Dumontier</foaf:surname>
                        <foaf:givenname>Michel</foaf:givenname>
                    </foaf:Person>
                </rdf:li>
                <rdf:li>
                    <foaf:Person>
                        <foaf:surname>Fan</foaf:surname>
                        <foaf:givenname>Liju</foaf:givenname>
                    </foaf:Person>
                </rdf:li>
                <rdf:li>
                    <foaf:Person>
                        <foaf:surname>Fostel</foaf:surname>
                        <foaf:givenname>Jennifer</foaf:givenname>
                    </foaf:Person>
                </rdf:li>
                <rdf:li>
                    <foaf:Person>
                        <foaf:surname>Fragoso</foaf:surname>
                        <foaf:givenname>Gilberto</foaf:givenname>
                    </foaf:Person>
                </rdf:li>
                <rdf:li>
                    <foaf:Person>
                        <foaf:surname>Gibson</foaf:surname>
                        <foaf:givenname>Frank</foaf:givenname>
                    </foaf:Person>
                </rdf:li>
                <rdf:li>
                    <foaf:Person>
                        <foaf:surname>Gonzalez-Beltran</foaf:surname>
                        <foaf:givenname>Alejandra</foaf:givenname>
                    </foaf:Person>
                </rdf:li>
                <rdf:li>
                    <foaf:Person>
                        <foaf:surname>Haendel</foaf:surname>
                        <foaf:givenname>Melissa A.</foaf:givenname>
                    </foaf:Person>
                </rdf:li>
                <rdf:li>
                    <foaf:Person>
                        <foaf:surname>He</foaf:surname>
                        <foaf:givenname>Yongqun</foaf:givenname>
                    </foaf:Person>
                </rdf:li>
                <rdf:li>
                    <foaf:Person>
                        <foaf:surname>Heiskanen</foaf:surname>
                        <foaf:givenname>Mervi</foaf:givenname>
                    </foaf:Person>
                </rdf:li>
                <rdf:li>
                    <foaf:Person>
                        <foaf:surname>Hernandez-Boussard</foaf:surname>
                        <foaf:givenname>Tina</foaf:givenname>
                    </foaf:Person>
                </rdf:li>
                <rdf:li>
                    <foaf:Person>
                        <foaf:surname>Jensen</foaf:surname>
                        <foaf:givenname>Mark</foaf:givenname>
                    </foaf:Person>
                </rdf:li>
                <rdf:li>
                    <foaf:Person>
                        <foaf:surname>Lin</foaf:surname>
                        <foaf:givenname>Yu</foaf:givenname>
                    </foaf:Person>
                </rdf:li>
                <rdf:li>
                    <foaf:Person>
                        <foaf:surname>Lister</foaf:surname>
                        <foaf:givenname>Allyson L.</foaf:givenname>
                    </foaf:Person>
                </rdf:li>
                <rdf:li>
                    <foaf:Person>
                        <foaf:surname>Lord</foaf:surname>
                        <foaf:givenname>Phillip</foaf:givenname>
                    </foaf:Person>
                </rdf:li>
                <rdf:li>
                    <foaf:Person>
                        <foaf:surname>Malone</foaf:surname>
                        <foaf:givenname>James</foaf:givenname>
                    </foaf:Person>
                </rdf:li>
                <rdf:li>
                    <foaf:Person>
                        <foaf:surname>Manduchi</foaf:surname>
                        <foaf:givenname>Elisabetta</foaf:givenname>
                    </foaf:Person>
                </rdf:li>
                <rdf:li>
                    <foaf:Person>
                        <foaf:surname>McGee</foaf:surname>
                        <foaf:givenname>Monnie</foaf:givenname>
                    </foaf:Person>
                </rdf:li>
                <rdf:li>
                    <foaf:Person>
                        <foaf:surname>Morrison</foaf:surname>
                        <foaf:givenname>Norman</foaf:givenname>
                    </foaf:Person>
                </rdf:li>
                <rdf:li>
                    <foaf:Person>
                        <foaf:surname>Overton</foaf:surname>
                        <foaf:givenname>James A.</foaf:givenname>
                    </foaf:Person>
                </rdf:li>
                <rdf:li>
                    <foaf:Person>
                        <foaf:surname>Parkinson</foaf:surname>
                        <foaf:givenname>Helen</foaf:givenname>
                    </foaf:Person>
                </rdf:li>
                <rdf:li>
                    <foaf:Person>
                        <foaf:surname>Peters</foaf:surname>
                        <foaf:givenname>Bjoern</foaf:givenname>
                    </foaf:Person>
                </rdf:li>
                <rdf:li>
                    <foaf:Person>
                        <foaf:surname>Rocca-Serra</foaf:surname>
                        <foaf:givenname>Philippe</foaf:givenname>
                    </foaf:Person>
                </rdf:li>
                <rdf:li>
                    <foaf:Person>
                        <foaf:surname>Ruttenberg</foaf:surname>
                        <foaf:givenname>Alan</foaf:givenname>
                    </foaf:Person>
                </rdf:li>
                <rdf:li>
                    <foaf:Person>
                        <foaf:surname>Sansone</foaf:surname>
                        <foaf:givenname>Susanna-Assunta</foaf:givenname>
                    </foaf:Person>
                </rdf:li>
                <rdf:li>
                    <foaf:Person>
                        <foaf:surname>Scheuermann</foaf:surname>
                        <foaf:givenname>Richard H.</foaf:givenname>
                    </foaf:Person>
                </rdf:li>
                <rdf:li>
                    <foaf:Person>
                        <foaf:surname>Schober</foaf:surname>
                        <foaf:givenname>Daniel</foaf:givenname>
                    </foaf:Person>
                </rdf:li>
                <rdf:li>
                    <foaf:Person>
                        <foaf:surname>Smith</foaf:surname>
                        <foaf:givenname>Barry</foaf:givenname>
                    </foaf:Person>
                </rdf:li>
                <rdf:li>
                    <foaf:Person>
                        <foaf:surname>Soldatova</foaf:surname>
                        <foaf:givenname>Larisa N.</foaf:givenname>
                    </foaf:Person>
                </rdf:li>
                <rdf:li>
                    <foaf:Person>
                        <foaf:surname>Stoeckert</foaf:surname>
                        <foaf:givenname>Christian J.</foaf:givenname>
                    </foaf:Person>
                </rdf:li>
                <rdf:li>
                    <foaf:Person>
                        <foaf:surname>Taylor</foaf:surname>
                        <foaf:givenname>Chris F.</foaf:givenname>
                    </foaf:Person>
                </rdf:li>
                <rdf:li>
                    <foaf:Person>
                        <foaf:surname>Torniai</foaf:surname>
                        <foaf:givenname>Carlo</foaf:givenname>
                    </foaf:Person>
                </rdf:li>
                <rdf:li>
                    <foaf:Person>
                        <foaf:surname>Turner</foaf:surname>
                        <foaf:givenname>Jessica A.</foaf:givenname>
                    </foaf:Person>
                </rdf:li>
                <rdf:li>
                    <foaf:Person>
                        <foaf:surname>Vita</foaf:surname>
                        <foaf:givenname>Randi</foaf:givenname>
                    </foaf:Person>
                </rdf:li>
                <rdf:li>
                    <foaf:Person>
                        <foaf:surname>Whetzel</foaf:surname>
                        <foaf:givenname>Patricia L.</foaf:givenname>
                    </foaf:Person>
                </rdf:li>
                <rdf:li>
                    <foaf:Person>
                        <foaf:surname>Zheng</foaf:surname>
                        <foaf:givenname>Jie</foaf:givenname>
                    </foaf:Person>
                </rdf:li>
            </rdf:Seq>
        </bib:authors>
        <bib:editors>
            <rdf:Seq>
                <rdf:li>
                    <foaf:Person>
                        <foaf:surname>Xue</foaf:surname>
                        <foaf:givenname>Yu</foaf:givenname>
                    </foaf:Person>
                </rdf:li>
            </rdf:Seq>
        </bib:editors>
        <dc:identifier>
            <dcterms:URI>
                <rdf:value>http://dx.plos.org/10.1371/journal.pone.0154556</rdf:value>
            </dcterms:URI>
        </dc:identifier>
        <bib:pages>e0154556</bib:pages>
        <dc:date>2016-4-29</dc:date>
        <dcterms:dateSubmitted>2018-09-03 07:54:53</dcterms:dateSubmitted>
        <z:libraryCatalog>Crossref</z:libraryCatalog>
        <z:language>en</z:language>
        <dc:title>The Ontology for Biomedical Investigations</dc:title>
    </bib:Article>
    <bib:Journal rdf:about="urn:issn:1932-6203">
        <prism:volume>11</prism:volume>
        <prism:number>4</prism:number>
        <dc:title>PLOS ONE</dc:title>
        <dc:identifier>ISSN 1932-6203</dc:identifier>
        <dc:identifier>DOI 10.1371/journal.pone.0154556</dc:identifier>
    </bib:Journal>
    <bib:Article rdf:about="http://dx.plos.org/10.1371/journal.pgen.1005772">
        <z:itemType>journalArticle</z:itemType>
        <dcterms:isPartOf rdf:resource="urn:issn:1553-7404"/>
        <bib:authors>
            <rdf:Seq>
                <rdf:li>
                    <foaf:Person>
                        <foaf:surname>Dyke</foaf:surname>
                        <foaf:givenname>Stephanie O. M.</foaf:givenname>
                    </foaf:Person>
                </rdf:li>
                <rdf:li>
                    <foaf:Person>
                        <foaf:surname>Philippakis</foaf:surname>
                        <foaf:givenname>Anthony A.</foaf:givenname>
                    </foaf:Person>
                </rdf:li>
                <rdf:li>
                    <foaf:Person>
                        <foaf:surname>Rambla De Argila</foaf:surname>
                        <foaf:givenname>Jordi</foaf:givenname>
                    </foaf:Person>
                </rdf:li>
                <rdf:li>
                    <foaf:Person>
                        <foaf:surname>Paltoo</foaf:surname>
                        <foaf:givenname>Dina N.</foaf:givenname>
                    </foaf:Person>
                </rdf:li>
                <rdf:li>
                    <foaf:Person>
                        <foaf:surname>Luetkemeier</foaf:surname>
                        <foaf:givenname>Erin S.</foaf:givenname>
                    </foaf:Person>
                </rdf:li>
                <rdf:li>
                    <foaf:Person>
                        <foaf:surname>Knoppers</foaf:surname>
                        <foaf:givenname>Bartha M.</foaf:givenname>
                    </foaf:Person>
                </rdf:li>
                <rdf:li>
                    <foaf:Person>
                        <foaf:surname>Brookes</foaf:surname>
                        <foaf:givenname>Anthony J.</foaf:givenname>
                    </foaf:Person>
                </rdf:li>
                <rdf:li>
                    <foaf:Person>
                        <foaf:surname>Spalding</foaf:surname>
                        <foaf:givenname>J. Dylan</foaf:givenname>
                    </foaf:Person>
                </rdf:li>
                <rdf:li>
                    <foaf:Person>
                        <foaf:surname>Thompson</foaf:surname>
                        <foaf:givenname>Mark</foaf:givenname>
                    </foaf:Person>
                </rdf:li>
                <rdf:li>
                    <foaf:Person>
                        <foaf:surname>Roos</foaf:surname>
                        <foaf:givenname>Marco</foaf:givenname>
                    </foaf:Person>
                </rdf:li>
                <rdf:li>
                    <foaf:Person>
                        <foaf:surname>Boycott</foaf:surname>
                        <foaf:givenname>Kym M.</foaf:givenname>
                    </foaf:Person>
                </rdf:li>
                <rdf:li>
                    <foaf:Person>
                        <foaf:surname>Brudno</foaf:surname>
                        <foaf:givenname>Michael</foaf:givenname>
                    </foaf:Person>
                </rdf:li>
                <rdf:li>
                    <foaf:Person>
                        <foaf:surname>Hurles</foaf:surname>
                        <foaf:givenname>Matthew</foaf:givenname>
                    </foaf:Person>
                </rdf:li>
                <rdf:li>
                    <foaf:Person>
                        <foaf:surname>Rehm</foaf:surname>
                        <foaf:givenname>Heidi L.</foaf:givenname>
                    </foaf:Person>
                </rdf:li>
                <rdf:li>
                    <foaf:Person>
                        <foaf:surname>Matern</foaf:surname>
                        <foaf:givenname>Andreas</foaf:givenname>
                    </foaf:Person>
                </rdf:li>
                <rdf:li>
                    <foaf:Person>
                        <foaf:surname>Fiume</foaf:surname>
                        <foaf:givenname>Marc</foaf:givenname>
                    </foaf:Person>
                </rdf:li>
                <rdf:li>
                    <foaf:Person>
                        <foaf:surname>Sherry</foaf:surname>
                        <foaf:givenname>Stephen T.</foaf:givenname>
                    </foaf:Person>
                </rdf:li>
            </rdf:Seq>
        </bib:authors>
        <bib:editors>
            <rdf:Seq>
                <rdf:li>
                    <foaf:Person>
                        <foaf:surname>Barsh</foaf:surname>
                        <foaf:givenname>Gregory S.</foaf:givenname>
                    </foaf:Person>
                </rdf:li>
            </rdf:Seq>
        </bib:editors>
        <dc:identifier>
            <dcterms:URI>
                <rdf:value>http://dx.plos.org/10.1371/journal.pgen.1005772</rdf:value>
            </dcterms:URI>
        </dc:identifier>
        <bib:pages>e1005772</bib:pages>
        <dc:date>2016-1-21</dc:date>
        <dcterms:dateSubmitted>2018-09-03 07:55:39</dcterms:dateSubmitted>
        <z:libraryCatalog>Crossref</z:libraryCatalog>
        <z:language>en</z:language>
        <dc:title>Consent Codes: Upholding Standard Data Use Conditions</dc:title>
        <z:shortTitle>Consent Codes</z:shortTitle>
    </bib:Article>
    <bib:Journal rdf:about="urn:issn:1553-7404">
        <prism:volume>12</prism:volume>
        <prism:number>1</prism:number>
        <dc:title>PLOS Genetics</dc:title>
        <dc:identifier>ISSN 1553-7404</dc:identifier>
        <dc:identifier>DOI 10.1371/journal.pgen.1005772</dc:identifier>
    </bib:Journal>
    <bib:Article rdf:about="http://link.springer.com/10.1007/s11306-007-0069-z">
        <z:itemType>journalArticle</z:itemType>
        <dcterms:isPartOf>
            <bib:Journal>
                <prism:volume>3</prism:volume>
                <prism:number>3</prism:number>
                <dc:title>Metabolomics</dc:title>
                <dc:identifier>ISSN 1573-3882, 1573-3890</dc:identifier>
                <dc:identifier>DOI 10.1007/s11306-007-0069-z</dc:identifier>
            </bib:Journal>
        </dcterms:isPartOf>
        <bib:authors>
            <rdf:Seq>
                <rdf:li>
                    <foaf:Person>
                        <foaf:surname>Sansone</foaf:surname>
                        <foaf:givenname>Susanna-Assunta</foaf:givenname>
                    </foaf:Person>
                </rdf:li>
                <rdf:li>
                    <foaf:Person>
                        <foaf:surname>Schober</foaf:surname>
                        <foaf:givenname>Daniel</foaf:givenname>
                    </foaf:Person>
                </rdf:li>
                <rdf:li>
                    <foaf:Person>
                        <foaf:surname>Atherton</foaf:surname>
                        <foaf:givenname>Helen J.</foaf:givenname>
                    </foaf:Person>
                </rdf:li>
                <rdf:li>
                    <foaf:Person>
                        <foaf:surname>Fiehn</foaf:surname>
                        <foaf:givenname>Oliver</foaf:givenname>
                    </foaf:Person>
                </rdf:li>
                <rdf:li>
                    <foaf:Person>
                        <foaf:surname>Jenkins</foaf:surname>
                        <foaf:givenname>Helen</foaf:givenname>
                    </foaf:Person>
                </rdf:li>
                <rdf:li>
                    <foaf:Person>
                        <foaf:surname>Rocca-Serra</foaf:surname>
                        <foaf:givenname>Philippe</foaf:givenname>
                    </foaf:Person>
                </rdf:li>
                <rdf:li>
                    <foaf:Person>
                        <foaf:surname>Rubtsov</foaf:surname>
                        <foaf:givenname>Denis V.</foaf:givenname>
                    </foaf:Person>
                </rdf:li>
                <rdf:li>
                    <foaf:Person>
                        <foaf:surname>Spasic</foaf:surname>
                        <foaf:givenname>Irena</foaf:givenname>
                    </foaf:Person>
                </rdf:li>
                <rdf:li>
                    <foaf:Person>
                        <foaf:surname>Soldatova</foaf:surname>
                        <foaf:givenname>Larisa</foaf:givenname>
                    </foaf:Person>
                </rdf:li>
                <rdf:li>
                    <foaf:Person>
                        <foaf:surname>Taylor</foaf:surname>
                        <foaf:givenname>Chris</foaf:givenname>
                    </foaf:Person>
                </rdf:li>
                <rdf:li>
                    <foaf:Person>
                        <foaf:surname>Tseng</foaf:surname>
                        <foaf:givenname>Andy</foaf:givenname>
                    </foaf:Person>
                </rdf:li>
                <rdf:li>
                    <foaf:Person>
                        <foaf:surname>Viant</foaf:surname>
                        <foaf:givenname>Mark R.</foaf:givenname>
                    </foaf:Person>
                </rdf:li>
                <rdf:li>
                    <foaf:Person>
                       <foaf:surname>Ontology Working Group Members</foaf:surname>
                    </foaf:Person>
                </rdf:li>
            </rdf:Seq>
        </bib:authors>
        <dc:identifier>
            <dcterms:URI>
                <rdf:value>http://link.springer.com/10.1007/s11306-007-0069-z</rdf:value>
            </dcterms:URI>
        </dc:identifier>
        <bib:pages>249-256</bib:pages>
        <dc:date>2007-9-19</dc:date>
        <dcterms:dateSubmitted>2018-09-03 07:56:55</dcterms:dateSubmitted>
        <z:libraryCatalog>Crossref</z:libraryCatalog>
        <z:language>en</z:language>
        <dc:title>Metabolomics standards initiative: ontology working group work in progress</dc:title>
        <z:shortTitle>Metabolomics standards initiative</z:shortTitle>
    </bib:Article>
    <bib:Article rdf:about="http://pubs.acs.org/doi/10.1021/acs.analchem.7b02795">
        <z:itemType>journalArticle</z:itemType>
        <dcterms:isPartOf rdf:resource="urn:issn:0003-2700,%201520-6882"/>
        <bib:authors>
            <rdf:Seq>
                <rdf:li>
                    <foaf:Person>
                        <foaf:surname>Schober</foaf:surname>
                        <foaf:givenname>Daniel</foaf:givenname>
                    </foaf:Person>
                </rdf:li>
                <rdf:li>
                    <foaf:Person>
                        <foaf:surname>Jacob</foaf:surname>
                        <foaf:givenname>Daniel</foaf:givenname>
                    </foaf:Person>
                </rdf:li>
                <rdf:li>
                    <foaf:Person>
                        <foaf:surname>Wilson</foaf:surname>
                        <foaf:givenname>Michael</foaf:givenname>
                    </foaf:Person>
                </rdf:li>
                <rdf:li>
                    <foaf:Person>
                        <foaf:surname>Cruz</foaf:surname>
                        <foaf:givenname>Joseph A.</foaf:givenname>
                    </foaf:Person>
                </rdf:li>
                <rdf:li>
                    <foaf:Person>
                        <foaf:surname>Marcu</foaf:surname>
                        <foaf:givenname>Ana</foaf:givenname>
                    </foaf:Person>
                </rdf:li>
                <rdf:li>
                    <foaf:Person>
                        <foaf:surname>Grant</foaf:surname>
                        <foaf:givenname>Jason R.</foaf:givenname>
                    </foaf:Person>
                </rdf:li>
                <rdf:li>
                    <foaf:Person>
                        <foaf:surname>Moing</foaf:surname>
                        <foaf:givenname>Annick</foaf:givenname>
                    </foaf:Person>
                </rdf:li>
                <rdf:li>
                    <foaf:Person>
                        <foaf:surname>Deborde</foaf:surname>
                        <foaf:givenname>Catherine</foaf:givenname>
                    </foaf:Person>
                </rdf:li>
                <rdf:li>
                    <foaf:Person>
                        <foaf:surname>de Figueiredo</foaf:surname>
                        <foaf:givenname>Luis F.</foaf:givenname>
                    </foaf:Person>
                </rdf:li>
                <rdf:li>
                    <foaf:Person>
                        <foaf:surname>Haug</foaf:surname>
                        <foaf:givenname>Kenneth</foaf:givenname>
                    </foaf:Person>
                </rdf:li>
                <rdf:li>
                    <foaf:Person>
                        <foaf:surname>Rocca-Serra</foaf:surname>
                        <foaf:givenname>Philippe</foaf:givenname>
                    </foaf:Person>
                </rdf:li>
                <rdf:li>
                    <foaf:Person>
                        <foaf:surname>Easton</foaf:surname>
                        <foaf:givenname>John</foaf:givenname>
                    </foaf:Person>
                </rdf:li>
                <rdf:li>
                    <foaf:Person>
                        <foaf:surname>Ebbels</foaf:surname>
                        <foaf:givenname>Timothy M. D.</foaf:givenname>
                    </foaf:Person>
                </rdf:li>
                <rdf:li>
                    <foaf:Person>
                        <foaf:surname>Hao</foaf:surname>
                        <foaf:givenname>Jie</foaf:givenname>
                    </foaf:Person>
                </rdf:li>
                <rdf:li>
                    <foaf:Person>
                        <foaf:surname>Ludwig</foaf:surname>
                        <foaf:givenname>Christian</foaf:givenname>
                    </foaf:Person>
                </rdf:li>
                <rdf:li>
                    <foaf:Person>
                        <foaf:surname>Günther</foaf:surname>
                        <foaf:givenname>Ulrich L.</foaf:givenname>
                    </foaf:Person>
                </rdf:li>
                <rdf:li>
                    <foaf:Person>
                        <foaf:surname>Rosato</foaf:surname>
                        <foaf:givenname>Antonio</foaf:givenname>
                    </foaf:Person>
                </rdf:li>
                <rdf:li>
                    <foaf:Person>
                        <foaf:surname>Klein</foaf:surname>
                        <foaf:givenname>Matthias S.</foaf:givenname>
                    </foaf:Person>
                </rdf:li>
                <rdf:li>
                    <foaf:Person>
                        <foaf:surname>Lewis</foaf:surname>
                        <foaf:givenname>Ian A.</foaf:givenname>
                    </foaf:Person>
                </rdf:li>
                <rdf:li>
                    <foaf:Person>
                        <foaf:surname>Luchinat</foaf:surname>
                        <foaf:givenname>Claudio</foaf:givenname>
                    </foaf:Person>
                </rdf:li>
                <rdf:li>
                    <foaf:Person>
                        <foaf:surname>Jones</foaf:surname>
                        <foaf:givenname>Andrew R.</foaf:givenname>
                    </foaf:Person>
                </rdf:li>
                <rdf:li>
                    <foaf:Person>
                        <foaf:surname>Grauslys</foaf:surname>
                        <foaf:givenname>Arturas</foaf:givenname>
                    </foaf:Person>
                </rdf:li>
                <rdf:li>
                    <foaf:Person>
                        <foaf:surname>Larralde</foaf:surname>
                        <foaf:givenname>Martin</foaf:givenname>
                    </foaf:Person>
                </rdf:li>
                <rdf:li>
                    <foaf:Person>
                        <foaf:surname>Yokochi</foaf:surname>
                        <foaf:givenname>Masashi</foaf:givenname>
                    </foaf:Person>
                </rdf:li>
                <rdf:li>
                    <foaf:Person>
                        <foaf:surname>Kobayashi</foaf:surname>
                        <foaf:givenname>Naohiro</foaf:givenname>
                    </foaf:Person>
                </rdf:li>
                <rdf:li>
                    <foaf:Person>
                        <foaf:surname>Porzel</foaf:surname>
                        <foaf:givenname>Andrea</foaf:givenname>
                    </foaf:Person>
                </rdf:li>
                <rdf:li>
                    <foaf:Person>
                        <foaf:surname>Griffin</foaf:surname>
                        <foaf:givenname>Julian L.</foaf:givenname>
                    </foaf:Person>
                </rdf:li>
                <rdf:li>
                    <foaf:Person>
                        <foaf:surname>Viant</foaf:surname>
                        <foaf:givenname>Mark R.</foaf:givenname>
                    </foaf:Person>
                </rdf:li>
                <rdf:li>
                    <foaf:Person>
                        <foaf:surname>Wishart</foaf:surname>
                        <foaf:givenname>David S.</foaf:givenname>
                    </foaf:Person>
                </rdf:li>
                <rdf:li>
                    <foaf:Person>
                        <foaf:surname>Steinbeck</foaf:surname>
                        <foaf:givenname>Christoph</foaf:givenname>
                    </foaf:Person>
                </rdf:li>
                <rdf:li>
                    <foaf:Person>
                        <foaf:surname>Salek</foaf:surname>
                        <foaf:givenname>Reza M.</foaf:givenname>
                    </foaf:Person>
                </rdf:li>
                <rdf:li>
                    <foaf:Person>
                        <foaf:surname>Neumann</foaf:surname>
                        <foaf:givenname>Steffen</foaf:givenname>
                    </foaf:Person>
                </rdf:li>
            </rdf:Seq>
        </bib:authors>
        <dc:identifier>
            <dcterms:URI>
                <rdf:value>http://pubs.acs.org/doi/10.1021/acs.analchem.7b02795</rdf:value>
            </dcterms:URI>
        </dc:identifier>
        <bib:pages>649-656</bib:pages>
        <dc:date>2018-01-02</dc:date>
        <dcterms:dateSubmitted>2018-09-03 08:01:12</dcterms:dateSubmitted>
        <z:libraryCatalog>Crossref</z:libraryCatalog>
        <z:language>en</z:language>
        <dc:title>nmrML: A Community Supported Open Data Standard for the Description, Storage, and Exchange of NMR Data</dc:title>
        <z:shortTitle>nmrML</z:shortTitle>
    </bib:Article>
    <bib:Journal rdf:about="urn:issn:0003-2700,%201520-6882">
        <prism:volume>90</prism:volume>
        <prism:number>1</prism:number>
        <dc:title>Analytical Chemistry</dc:title>
        <dc:identifier>ISSN 0003-2700, 1520-6882</dc:identifier>
        <dc:identifier>DOI 10.1021/acs.analchem.7b02795</dc:identifier>
    </bib:Journal>
    <bib:Article rdf:about="https://linkinghub.elsevier.com/retrieve/pii/S0167739X17300316">
        <z:itemType>journalArticle</z:itemType>
        <dcterms:isPartOf rdf:resource="urn:issn:0167739X"/>
        <bib:authors>
            <rdf:Seq>
                <rdf:li>
                    <foaf:Person>
                        <foaf:surname>Cohen-Boulakia</foaf:surname>
                        <foaf:givenname>Sarah</foaf:givenname>
                    </foaf:Person>
                </rdf:li>
                <rdf:li>
                    <foaf:Person>
                        <foaf:surname>Belhajjame</foaf:surname>
                        <foaf:givenname>Khalid</foaf:givenname>
                    </foaf:Person>
                </rdf:li>
                <rdf:li>
                    <foaf:Person>
                        <foaf:surname>Collin</foaf:surname>
                        <foaf:givenname>Olivier</foaf:givenname>
                    </foaf:Person>
                </rdf:li>
                <rdf:li>
                    <foaf:Person>
                        <foaf:surname>Chopard</foaf:surname>
                        <foaf:givenname>Jérôme</foaf:givenname>
                    </foaf:Person>
                </rdf:li>
                <rdf:li>
                    <foaf:Person>
                        <foaf:surname>Froidevaux</foaf:surname>
                        <foaf:givenname>Christine</foaf:givenname>
                    </foaf:Person>
                </rdf:li>
                <rdf:li>
                    <foaf:Person>
                        <foaf:surname>Gaignard</foaf:surname>
                        <foaf:givenname>Alban</foaf:givenname>
                    </foaf:Person>
                </rdf:li>
                <rdf:li>
                    <foaf:Person>
                        <foaf:surname>Hinsen</foaf:surname>
                        <foaf:givenname>Konrad</foaf:givenname>
                    </foaf:Person>
                </rdf:li>
                <rdf:li>
                    <foaf:Person>
                        <foaf:surname>Larmande</foaf:surname>
                        <foaf:givenname>Pierre</foaf:givenname>
                    </foaf:Person>
                </rdf:li>
                <rdf:li>
                    <foaf:Person>
                        <foaf:surname>Bras</foaf:surname>
                        <foaf:givenname>Yvan Le</foaf:givenname>
                    </foaf:Person>
                </rdf:li>
                <rdf:li>
                    <foaf:Person>
                        <foaf:surname>Lemoine</foaf:surname>
                        <foaf:givenname>Frédéric</foaf:givenname>
                    </foaf:Person>
                </rdf:li>
                <rdf:li>
                    <foaf:Person>
                        <foaf:surname>Mareuil</foaf:surname>
                        <foaf:givenname>Fabien</foaf:givenname>
                    </foaf:Person>
                </rdf:li>
                <rdf:li>
                    <foaf:Person>
                        <foaf:surname>Ménager</foaf:surname>
                        <foaf:givenname>Hervé</foaf:givenname>
                    </foaf:Person>
                </rdf:li>
                <rdf:li>
                    <foaf:Person>
                        <foaf:surname>Pradal</foaf:surname>
                        <foaf:givenname>Christophe</foaf:givenname>
                    </foaf:Person>
                </rdf:li>
                <rdf:li>
                    <foaf:Person>
                        <foaf:surname>Blanchet</foaf:surname>
                        <foaf:givenname>Christophe</foaf:givenname>
                    </foaf:Person>
                </rdf:li>
            </rdf:Seq>
        </bib:authors>
        <dc:identifier>
            <dcterms:URI>
                <rdf:value>https://linkinghub.elsevier.com/retrieve/pii/S0167739X17300316</rdf:value>
            </dcterms:URI>
        </dc:identifier>
        <bib:pages>284-298</bib:pages>
        <dc:date>10/2017</dc:date>
        <dcterms:dateSubmitted>2018-09-03 08:02:41</dcterms:dateSubmitted>
        <z:libraryCatalog>Crossref</z:libraryCatalog>
        <z:language>en</z:language>
        <dc:title>Scientific workflows for computational reproducibility in the life sciences: Status, challenges and opportunities</dc:title>
        <z:shortTitle>Scientific workflows for computational reproducibility in the life sciences</z:shortTitle>
    </bib:Article>
    <bib:Journal rdf:about="urn:issn:0167739X">
        <prism:volume>75</prism:volume>
        <dc:title>Future Generation Computer Systems</dc:title>
        <dc:identifier>ISSN 0167739X</dc:identifier>
        <dc:identifier>DOI 10.1016/j.future.2017.01.012</dc:identifier>
    </bib:Journal>
    <bib:Article rdf:about="http://www.nature.com/articles/ng.3312">
        <z:itemType>journalArticle</z:itemType>
        <dcterms:isPartOf rdf:resource="urn:issn:1061-4036,%201546-1718"/>
        <bib:authors>
            <rdf:Seq>
                <rdf:li>
                    <foaf:Person>
                        <foaf:surname>Lappalainen</foaf:surname>
                        <foaf:givenname>Ilkka</foaf:givenname>
                    </foaf:Person>
                </rdf:li>
                <rdf:li>
                    <foaf:Person>
                        <foaf:surname>Almeida-King</foaf:surname>
                        <foaf:givenname>Jeff</foaf:givenname>
                    </foaf:Person>
                </rdf:li>
                <rdf:li>
                    <foaf:Person>
                        <foaf:surname>Kumanduri</foaf:surname>
                        <foaf:givenname>Vasudev</foaf:givenname>
                    </foaf:Person>
                </rdf:li>
                <rdf:li>
                    <foaf:Person>
                        <foaf:surname>Senf</foaf:surname>
                        <foaf:givenname>Alexander</foaf:givenname>
                    </foaf:Person>
                </rdf:li>
                <rdf:li>
                    <foaf:Person>
                        <foaf:surname>Spalding</foaf:surname>
                        <foaf:givenname>John Dylan</foaf:givenname>
                    </foaf:Person>
                </rdf:li>
                <rdf:li>
                    <foaf:Person>
                        <foaf:surname>ur-Rehman</foaf:surname>
                        <foaf:givenname>Saif</foaf:givenname>
                    </foaf:Person>
                </rdf:li>
                <rdf:li>
                    <foaf:Person>
                        <foaf:surname>Saunders</foaf:surname>
                        <foaf:givenname>Gary</foaf:givenname>
                    </foaf:Person>
                </rdf:li>
                <rdf:li>
                    <foaf:Person>
                        <foaf:surname>Kandasamy</foaf:surname>
                        <foaf:givenname>Jag</foaf:givenname>
                    </foaf:Person>
                </rdf:li>
                <rdf:li>
                    <foaf:Person>
                        <foaf:surname>Caccamo</foaf:surname>
                        <foaf:givenname>Mario</foaf:givenname>
                    </foaf:Person>
                </rdf:li>
                <rdf:li>
                    <foaf:Person>
                        <foaf:surname>Leinonen</foaf:surname>
                        <foaf:givenname>Rasko</foaf:givenname>
                    </foaf:Person>
                </rdf:li>
                <rdf:li>
                    <foaf:Person>
                        <foaf:surname>Vaughan</foaf:surname>
                        <foaf:givenname>Brendan</foaf:givenname>
                    </foaf:Person>
                </rdf:li>
                <rdf:li>
                    <foaf:Person>
                        <foaf:surname>Laurent</foaf:surname>
                        <foaf:givenname>Thomas</foaf:givenname>
                    </foaf:Person>
                </rdf:li>
                <rdf:li>
                    <foaf:Person>
                        <foaf:surname>Rowland</foaf:surname>
                        <foaf:givenname>Francis</foaf:givenname>
                    </foaf:Person>
                </rdf:li>
                <rdf:li>
                    <foaf:Person>
                        <foaf:surname>Marin-Garcia</foaf:surname>
                        <foaf:givenname>Pablo</foaf:givenname>
                    </foaf:Person>
                </rdf:li>
                <rdf:li>
                    <foaf:Person>
                        <foaf:surname>Barker</foaf:surname>
                        <foaf:givenname>Jonathan</foaf:givenname>
                    </foaf:Person>
                </rdf:li>
                <rdf:li>
                    <foaf:Person>
                        <foaf:surname>Jokinen</foaf:surname>
                        <foaf:givenname>Petteri</foaf:givenname>
                    </foaf:Person>
                </rdf:li>
                <rdf:li>
                    <foaf:Person>
                        <foaf:surname>Torres</foaf:surname>
                        <foaf:givenname>Angel Carreño</foaf:givenname>
                    </foaf:Person>
                </rdf:li>
                <rdf:li>
                    <foaf:Person>
                        <foaf:surname>de Argila</foaf:surname>
                        <foaf:givenname>Jordi Rambla</foaf:givenname>
                    </foaf:Person>
                </rdf:li>
                <rdf:li>
                    <foaf:Person>
                        <foaf:surname>Llobet</foaf:surname>
                        <foaf:givenname>Oscar Martinez</foaf:givenname>
                    </foaf:Person>
                </rdf:li>
                <rdf:li>
                    <foaf:Person>
                        <foaf:surname>Medina</foaf:surname>
                        <foaf:givenname>Ignacio</foaf:givenname>
                    </foaf:Person>
                </rdf:li>
                <rdf:li>
                    <foaf:Person>
                        <foaf:surname>Puy</foaf:surname>
                        <foaf:givenname>Marc Sitges</foaf:givenname>
                    </foaf:Person>
                </rdf:li>
                <rdf:li>
                    <foaf:Person>
                        <foaf:surname>Alberich</foaf:surname>
                        <foaf:givenname>Mario</foaf:givenname>
                    </foaf:Person>
                </rdf:li>
                <rdf:li>
                    <foaf:Person>
                        <foaf:surname>de la Torre</foaf:surname>
                        <foaf:givenname>Sabela</foaf:givenname>
                    </foaf:Person>
                </rdf:li>
                <rdf:li>
                    <foaf:Person>
                        <foaf:surname>Navarro</foaf:surname>
                        <foaf:givenname>Arcadi</foaf:givenname>
                    </foaf:Person>
                </rdf:li>
                <rdf:li>
                    <foaf:Person>
                        <foaf:surname>Paschall</foaf:surname>
                        <foaf:givenname>Justin</foaf:givenname>
                    </foaf:Person>
                </rdf:li>
                <rdf:li>
                    <foaf:Person>
                        <foaf:surname>Flicek</foaf:surname>
                        <foaf:givenname>Paul</foaf:givenname>
                    </foaf:Person>
                </rdf:li>
            </rdf:Seq>
        </bib:authors>
        <dc:identifier>
            <dcterms:URI>
               <rdf:value>http://www.nature.com/articles/ng.3312</rdf:value>
            </dcterms:URI>
        </dc:identifier>
        <bib:pages>692-695</bib:pages>
        <dc:date>7/2015</dc:date>
        <dcterms:dateSubmitted>2018-09-03 08:06:04</dcterms:dateSubmitted>
        <z:libraryCatalog>Crossref</z:libraryCatalog>
        <z:language>en</z:language>
        <dc:title>The European Genome-phenome Archive of human data consented for biomedical research</dc:title>
    </bib:Article>
    <bib:Journal rdf:about="urn:issn:1061-4036,%201546-1718">
        <prism:volume>47</prism:volume>
        <prism:number>7</prism:number>
        <dc:title>Nature Genetics</dc:title>
        <dc:identifier>ISSN 1061-4036, 1546-1718</dc:identifier>
        <dc:identifier>DOI 10.1038/ng.3312</dc:identifier>
    </bib:Journal>
    <bib:Article rdf:about="http://bmcbioinformatics.biomedcentral.com/articles/10.1186/s12859-017-1513-3">
        <z:itemType>journalArticle</z:itemType>
        <dcterms:isPartOf rdf:resource="urn:issn:1471-2105"/>
        <bib:authors>
            <rdf:Seq>
                <rdf:li>
                    <foaf:Person>
                        <foaf:surname>Selivanov</foaf:surname>
                        <foaf:givenname>Vitaly A.</foaf:givenname>
                    </foaf:Person>
                </rdf:li>
                <rdf:li>
                    <foaf:Person>
                        <foaf:surname>Benito</foaf:surname>
                        <foaf:givenname>Adrián</foaf:givenname>
                    </foaf:Person>
                </rdf:li>
                <rdf:li>
                    <foaf:Person>
                        <foaf:surname>Miranda</foaf:surname>
                        <foaf:givenname>Anibal</foaf:givenname>
                    </foaf:Person>
                </rdf:li>
                <rdf:li>
                    <foaf:Person>
                        <foaf:surname>Aguilar</foaf:surname>
                        <foaf:givenname>Esther</foaf:givenname>
                    </foaf:Person>
                </rdf:li>
                <rdf:li>
                    <foaf:Person>
                        <foaf:surname>Polat</foaf:surname>
                        <foaf:givenname>Ibrahim Halil</foaf:givenname>
                    </foaf:Person>
                </rdf:li>
                <rdf:li>
                    <foaf:Person>
                        <foaf:surname>Centelles</foaf:surname>
                        <foaf:givenname>Josep J.</foaf:givenname>
                    </foaf:Person>
                </rdf:li>
                <rdf:li>
                    <foaf:Person>
                        <foaf:surname>Jayaraman</foaf:surname>
                        <foaf:givenname>Anusha</foaf:givenname>
                    </foaf:Person>
                </rdf:li>
                <rdf:li>
                    <foaf:Person>
                        <foaf:surname>Lee</foaf:surname>
                        <foaf:givenname>Paul W. N.</foaf:givenname>
                    </foaf:Person>
                </rdf:li>
                <rdf:li>
                    <foaf:Person>
                        <foaf:surname>Marin</foaf:surname>
                        <foaf:givenname>Silvia</foaf:givenname>
                    </foaf:Person>
                </rdf:li>
                <rdf:li>
                    <foaf:Person>
                        <foaf:surname>Cascante</foaf:surname>
                        <foaf:givenname>Marta</foaf:givenname>
                    </foaf:Person>
                </rdf:li>
            </rdf:Seq>
        </bib:authors>
        <dc:identifier>
            <dcterms:URI>
                <rdf:value>http://bmcbioinformatics.biomedcentral.com/articles/10.1186/s12859-017-1513-3</rdf:value>
            </dcterms:URI>
        </dc:identifier>
        <dc:date>12/2017</dc:date>
        <dcterms:dateSubmitted>2018-09-03 08:11:06</dcterms:dateSubmitted>
        <z:libraryCatalog>Crossref</z:libraryCatalog>
        <z:language>en</z:language>
        <dc:title>MIDcor, an R-program for deciphering mass interferences in mass spectra of metabolites enriched in stable isotopes</dc:title>
    </bib:Article>
    <bib:Journal rdf:about="urn:issn:1471-2105">
        <prism:volume>18</prism:volume>
        <prism:number>1</prism:number>
        <dc:title>BMC Bioinformatics</dc:title>
        <dc:identifier>ISSN 1471-2105</dc:identifier>
        <dc:identifier>DOI 10.1186/s12859-017-1513-3</dc:identifier>
    </bib:Journal>
    <bib:Article rdf:about="http://pubs.acs.org/doi/10.1021/acs.jproteome.5b00354">
        <z:itemType>journalArticle</z:itemType>
        <dcterms:isPartOf rdf:resource="urn:issn:1535-3893,%201535-3907"/>
        <bib:authors>
            <rdf:Seq>
                <rdf:li>
                    <foaf:Person>
                        <foaf:surname>Thévenot</foaf:surname>
                        <foaf:givenname>Etienne A.</foaf:givenname>
                    </foaf:Person>
                </rdf:li>
                <rdf:li>
                    <foaf:Person>
                        <foaf:surname>Roux</foaf:surname>
                        <foaf:givenname>Aurélie</foaf:givenname>
                    </foaf:Person>
                </rdf:li>
                <rdf:li>
                    <foaf:Person>
                        <foaf:surname>Xu</foaf:surname>
                        <foaf:givenname>Ying</foaf:givenname>
                    </foaf:Person>
                </rdf:li>
                <rdf:li>
                    <foaf:Person>
                        <foaf:surname>Ezan</foaf:surname>
                        <foaf:givenname>Eric</foaf:givenname>
                    </foaf:Person>
                </rdf:li>
                <rdf:li>
                    <foaf:Person>
                        <foaf:surname>Junot</foaf:surname>
                        <foaf:givenname>Christophe</foaf:givenname>
                    </foaf:Person>
                </rdf:li>
            </rdf:Seq>
        </bib:authors>
        <dc:identifier>
            <dcterms:URI>
                <rdf:value>http://pubs.acs.org/doi/10.1021/acs.jproteome.5b00354</rdf:value>
            </dcterms:URI>
        </dc:identifier>
        <bib:pages>3322-3335</bib:pages>
        <dc:date>2015-08-07</dc:date>
        <dcterms:dateSubmitted>2018-09-03 08:12:15</dcterms:dateSubmitted>
        <z:libraryCatalog>Crossref</z:libraryCatalog>
        <z:language>en</z:language>
        <dc:title>Analysis of the Human Adult Urinary Metabolome Variations with Age, Body Mass Index, and Gender by Implementing a Comprehensive Workflow for Univariate and OPLS Statistical Analyses</dc:title>
    </bib:Article>
    <bib:Journal rdf:about="urn:issn:1535-3893,%201535-3907">
        <prism:volume>14</prism:volume>
        <prism:number>8</prism:number>
        <dc:title>Journal of Proteome Research</dc:title>
        <dc:identifier>ISSN 1535-3893, 1535-3907</dc:identifier>
        <dc:identifier>DOI 10.1021/acs.jproteome.5b00354</dc:identifier>
    </bib:Journal>
    <bib:Article rdf:about="http://www.nature.com/doifinder/10.1038/nprot.2014.090">
        <z:itemType>journalArticle</z:itemType>
        <dcterms:isPartOf rdf:resource="urn:issn:1754-2189,%201750-2799"/>
        <bib:authors>
            <rdf:Seq>
                <rdf:li>
                    <foaf:Person>
                        <foaf:surname>Hao</foaf:surname>
                        <foaf:givenname>Jie</foaf:givenname>
                    </foaf:Person>
                </rdf:li>
                <rdf:li>
                    <foaf:Person>
                        <foaf:surname>Liebeke</foaf:surname>
                        <foaf:givenname>Manuel</foaf:givenname>
                    </foaf:Person>
                </rdf:li>
                <rdf:li>
                    <foaf:Person>
                        <foaf:surname>Astle</foaf:surname>
                        <foaf:givenname>William</foaf:givenname>
                    </foaf:Person>
                </rdf:li>
                <rdf:li>
                    <foaf:Person>
                        <foaf:surname>De Iorio</foaf:surname>
                        <foaf:givenname>Maria</foaf:givenname>
                    </foaf:Person>
                </rdf:li>
                <rdf:li>
                    <foaf:Person>
                        <foaf:surname>Bundy</foaf:surname>
                        <foaf:givenname>Jacob G</foaf:givenname>
                    </foaf:Person>
                </rdf:li>
                <rdf:li>
                    <foaf:Person>
                        <foaf:surname>Ebbels</foaf:surname>
                        <foaf:givenname>Timothy M D</foaf:givenname>
                    </foaf:Person>
                </rdf:li>
            </rdf:Seq>
        </bib:authors>
        <dc:identifier>
            <dcterms:URI>
                <rdf:value>http://www.nature.com/doifinder/10.1038/nprot.2014.090</rdf:value>
            </dcterms:URI>
        </dc:identifier>
        <bib:pages>1416-1427</bib:pages>
        <dc:date>2014-5-22</dc:date>
        <dcterms:dateSubmitted>2018-09-03 08:13:05</dcterms:dateSubmitted>
        <z:libraryCatalog>Crossref</z:libraryCatalog>
        <dc:title>Bayesian deconvolution and quantification of metabolites in complex 1D NMR spectra using BATMAN</dc:title>
    </bib:Article>
    <bib:Journal rdf:about="urn:issn:1754-2189,%201750-2799">
        <prism:volume>9</prism:volume>
        <prism:number>6</prism:number>
        <dc:title>Nature Protocols</dc:title>
        <dc:identifier>ISSN 1754-2189, 1750-2799</dc:identifier>
        <dc:identifier>DOI 10.1038/nprot.2014.090</dc:identifier>
    </bib:Journal>
    <bib:Article rdf:about="http://journal.frontiersin.org/Article/10.3389/fmolb.2016.00026/abstract">
        <z:itemType>journalArticle</z:itemType>
        <dcterms:isPartOf rdf:resource="urn:issn:2296-889X"/>
        <bib:authors>
            <rdf:Seq>
                <rdf:li>
                    <foaf:Person>
                        <foaf:surname>Rinaudo</foaf:surname>
                        <foaf:givenname>Philippe</foaf:givenname>
                    </foaf:Person>
                </rdf:li>
                <rdf:li>
                    <foaf:Person>
                        <foaf:surname>Boudah</foaf:surname>
                        <foaf:givenname>Samia</foaf:givenname>
                    </foaf:Person>
                </rdf:li>
                <rdf:li>
                    <foaf:Person>
                        <foaf:surname>Junot</foaf:surname>
                        <foaf:givenname>Christophe</foaf:givenname>
                    </foaf:Person>
                </rdf:li>
                <rdf:li>
                    <foaf:Person>
                        <foaf:surname>Thévenot</foaf:surname>
                        <foaf:givenname>Etienne A.</foaf:givenname>
                    </foaf:Person>
                </rdf:li>
            </rdf:Seq>
        </bib:authors>
        <dc:identifier>
            <dcterms:URI>
                <rdf:value>http://journal.frontiersin.org/Article/10.3389/fmolb.2016.00026/abstract</rdf:value>
            </dcterms:URI>
        </dc:identifier>
        <dc:date>2016-06-21</dc:date>
        <dcterms:dateSubmitted>2018-09-03 08:13:41</dcterms:dateSubmitted>
        <z:libraryCatalog>Crossref</z:libraryCatalog>
        <dc:title>biosigner: A New Method for the Discovery of Significant Molecular Signatures from Omics Data</dc:title>
        <z:shortTitle>biosigner</z:shortTitle>
    </bib:Article>
    <bib:Journal rdf:about="urn:issn:2296-889X">
        <prism:volume>3</prism:volume>
        <dc:title>Frontiers in Molecular Biosciences</dc:title>
        <dc:identifier>ISSN 2296-889X</dc:identifier>
        <dc:identifier>DOI 10.3389/fmolb.2016.00026</dc:identifier>
    </bib:Journal>
    <bib:Article rdf:about="http://pubs.acs.org/doi/10.1021/ac202450g">
        <z:itemType>journalArticle</z:itemType>
        <dcterms:isPartOf>
            <bib:Journal>
                <prism:volume>84</prism:volume>
                <prism:number>1</prism:number>
                <dc:title>Analytical Chemistry</dc:title>
                <dc:identifier>ISSN 0003-2700, 1520-6882</dc:identifier>
                <dc:identifier>DOI 10.1021/ac202450g</dc:identifier>
            </bib:Journal>
        </dcterms:isPartOf>
        <bib:authors>
            <rdf:Seq>
                <rdf:li>
                    <foaf:Person>
                        <foaf:surname>Kuhl</foaf:surname>
                        <foaf:givenname>Carsten</foaf:givenname>
                    </foaf:Person>
                </rdf:li>
                <rdf:li>
                    <foaf:Person>
                        <foaf:surname>Tautenhahn</foaf:surname>
                        <foaf:givenname>Ralf</foaf:givenname>
                    </foaf:Person>
                </rdf:li>
                <rdf:li>
                    <foaf:Person>
                        <foaf:surname>Böttcher</foaf:surname>
                        <foaf:givenname>Christoph</foaf:givenname>
                    </foaf:Person>
                </rdf:li>
                <rdf:li>
                    <foaf:Person>
                        <foaf:surname>Larson</foaf:surname>
                        <foaf:givenname>Tony R.</foaf:givenname>
                    </foaf:Person>
                </rdf:li>
                <rdf:li>
                    <foaf:Person>
                        <foaf:surname>Neumann</foaf:surname>
                        <foaf:givenname>Steffen</foaf:givenname>
                    </foaf:Person>
                </rdf:li>
            </rdf:Seq>
        </bib:authors>
        <dc:identifier>
            <dcterms:URI>
               <rdf:value>http://pubs.acs.org/doi/10.1021/ac202450g</rdf:value>
            </dcterms:URI>
        </dc:identifier>
        <bib:pages>283-289</bib:pages>
        <dc:date>2012-01-03</dc:date>
        <dcterms:dateSubmitted>2018-09-03 08:14:34</dcterms:dateSubmitted>
        <z:libraryCatalog>Crossref</z:libraryCatalog>
        <z:language>en</z:language>
        <dc:title>CAMERA: An Integrated Strategy for Compound Spectra Extraction and Annotation of Liquid Chromatography/Mass Spectrometry Data Sets</dc:title>
        <z:shortTitle>CAMERA</z:shortTitle>
    </bib:Article>
    <bib:Article rdf:about="http://www.pnas.org/lookup/doi/10.1073/pnas.1509788112">
        <z:itemType>journalArticle</z:itemType>
        <dcterms:isPartOf rdf:resource="urn:issn:0027-8424,%201091-6490"/>
        <bib:authors>
            <rdf:Seq>
                <rdf:li>
                    <foaf:Person>
                        <foaf:surname>Dührkop</foaf:surname>
                        <foaf:givenname>Kai</foaf:givenname>
                    </foaf:Person>
                </rdf:li>
                <rdf:li>
                    <foaf:Person>
                        <foaf:surname>Shen</foaf:surname>
                        <foaf:givenname>Huibin</foaf:givenname>
                    </foaf:Person>
                </rdf:li>
                <rdf:li>
                    <foaf:Person>
                        <foaf:surname>Meusel</foaf:surname>
                        <foaf:givenname>Marvin</foaf:givenname>
                    </foaf:Person>
                </rdf:li>
                <rdf:li>
                    <foaf:Person>
                        <foaf:surname>Rousu</foaf:surname>
                        <foaf:givenname>Juho</foaf:givenname>
                    </foaf:Person>
                </rdf:li>
                <rdf:li>
                    <foaf:Person>
                        <foaf:surname>Böcker</foaf:surname>
                        <foaf:givenname>Sebastian</foaf:givenname>
                    </foaf:Person>
                </rdf:li>
            </rdf:Seq>
        </bib:authors>
        <dc:identifier>
            <dcterms:URI>
                <rdf:value>http://www.pnas.org/lookup/doi/10.1073/pnas.1509788112</rdf:value>
            </dcterms:URI>
        </dc:identifier>
        <bib:pages>12580-12585</bib:pages>
        <dc:date>2015-10-13</dc:date>
        <dcterms:dateSubmitted>2018-09-03 08:15:09</dcterms:dateSubmitted>
        <z:libraryCatalog>Crossref</z:libraryCatalog>
        <z:language>en</z:language>
        <dc:title>Searching molecular structure databases with tandem mass spectra using CSI:FingerID</dc:title>
        <z:shortTitle>Searching molecular structure databases with tandem mass spectra using CSI</z:shortTitle>
    </bib:Article>
    <bib:Journal rdf:about="urn:issn:0027-8424,%201091-6490">
        <prism:volume>112</prism:volume>
        <prism:number>41</prism:number>
        <dc:title>Proceedings of the National Academy of Sciences</dc:title>
        <dc:identifier>ISSN 0027-8424, 1091-6490</dc:identifier>
        <dc:identifier>DOI 10.1073/pnas.1509788112</dc:identifier>
    </bib:Journal>
    <bib:Article rdf:about="http://www.nature.com/doifinder/10.1038/nprot.2016.156">
        <z:itemType>journalArticle</z:itemType>
        <dcterms:isPartOf>
            <bib:Journal>
                <prism:volume>12</prism:volume>
                <prism:number>2</prism:number>
                <dc:title>Nature Protocols</dc:title>
                <dc:identifier>ISSN 1754-2189, 1750-2799</dc:identifier>
                <dc:identifier>DOI 10.1038/nprot.2016.156</dc:identifier>
            </bib:Journal>
        </dcterms:isPartOf>
        <bib:authors>
            <rdf:Seq>
                <rdf:li>
                    <foaf:Person>
                        <foaf:surname>Southam</foaf:surname>
                        <foaf:givenname>Andrew D</foaf:givenname>
                    </foaf:Person>
                </rdf:li>
                <rdf:li>
                    <foaf:Person>
                        <foaf:surname>Weber</foaf:surname>
                        <foaf:givenname>Ralf J M</foaf:givenname>
                    </foaf:Person>
                </rdf:li>
                <rdf:li>
                    <foaf:Person>
                        <foaf:surname>Engel</foaf:surname>
                        <foaf:givenname>Jasper</foaf:givenname>
                    </foaf:Person>
                </rdf:li>
                <rdf:li>
                    <foaf:Person>
                        <foaf:surname>Jones</foaf:surname>
                        <foaf:givenname>Martin R</foaf:givenname>
                    </foaf:Person>
                </rdf:li>
                <rdf:li>
                    <foaf:Person>
                        <foaf:surname>Viant</foaf:surname>
                        <foaf:givenname>Mark R</foaf:givenname>
                    </foaf:Person>
                </rdf:li>
            </rdf:Seq>
        </bib:authors>
        <dc:identifier>
            <dcterms:URI>
                <rdf:value>http://www.nature.com/doifinder/10.1038/nprot.2016.156</rdf:value>
            </dcterms:URI>
        </dc:identifier>
        <bib:pages>255-273</bib:pages>
        <dc:date>2017-1-12</dc:date>
        <dcterms:dateSubmitted>2018-09-03 08:15:42</dcterms:dateSubmitted>
        <z:libraryCatalog>Crossref</z:libraryCatalog>
        <dc:title>A complete workflow for high-resolution spectral-stitching nanoelectrospray direct-infusion mass-spectrometry-based metabolomics and lipidomics</dc:title>
    </bib:Article>
    <bib:Article rdf:about="http://www.nature.com/articles/sdata2018179">
        <z:itemType>journalArticle</z:itemType>
        <dcterms:isPartOf rdf:resource="urn:issn:2052-4463"/>
        <bib:authors>
            <rdf:Seq>
                <rdf:li>
                    <foaf:Person>
                        <foaf:surname>Peters</foaf:surname>
                        <foaf:givenname>Kristian</foaf:givenname>
                    </foaf:Person>
                </rdf:li>
                <rdf:li>
                    <foaf:Person>
                        <foaf:surname>Gorzolka</foaf:surname>
                        <foaf:givenname>Karin</foaf:givenname>
                    </foaf:Person>
                </rdf:li>
                <rdf:li>
                    <foaf:Person>
                        <foaf:surname>Bruelheide</foaf:surname>
                        <foaf:givenname>Helge</foaf:givenname>
                    </foaf:Person>
                </rdf:li>
                <rdf:li>
                    <foaf:Person>
                        <foaf:surname>Neumann</foaf:surname>
                        <foaf:givenname>Steffen</foaf:givenname>
                    </foaf:Person>
                </rdf:li>
            </rdf:Seq>
        </bib:authors>
        <dc:identifier>
            <dcterms:URI>
               <rdf:value>http://www.nature.com/articles/sdata2018179</rdf:value>
            </dcterms:URI>
        </dc:identifier>
        <bib:pages>180179</bib:pages>
        <dc:date>2018-8-28</dc:date>
        <dcterms:dateSubmitted>2018-09-03 08:16:38</dcterms:dateSubmitted>
        <z:libraryCatalog>Crossref</z:libraryCatalog>
        <dc:title>Computational workflow to study the seasonal variation of secondary metabolites in nine different bryophytes</dc:title>
    </bib:Article>
    <bib:Journal rdf:about="urn:issn:2052-4463">
        <prism:volume>5</prism:volume>
        <dc:title>Scientific Data</dc:title>
        <dc:identifier>ISSN 2052-4463</dc:identifier>
        <dc:identifier>DOI 10.1038/sdata.2018.179</dc:identifier>
    </bib:Journal>
    <bib:Article rdf:about="http://dx.plos.org/10.1371/journal.pcbi.1004321">
        <z:itemType>journalArticle</z:itemType>
        <dcterms:isPartOf rdf:resource="urn:issn:1553-7358"/>
        <bib:authors>
            <rdf:Seq>
                <rdf:li>
                    <foaf:Person>
                        <foaf:surname>King</foaf:surname>
                        <foaf:givenname>Zachary A.</foaf:givenname>
                    </foaf:Person>
                </rdf:li>
                <rdf:li>
                    <foaf:Person>
                        <foaf:surname>Dräger</foaf:surname>
                        <foaf:givenname>Andreas</foaf:givenname>
                    </foaf:Person>
                </rdf:li>
                <rdf:li>
                    <foaf:Person>
                        <foaf:surname>Ebrahim</foaf:surname>
                        <foaf:givenname>Ali</foaf:givenname>
                    </foaf:Person>
                </rdf:li>
                <rdf:li>
                    <foaf:Person>
                        <foaf:surname>Sonnenschein</foaf:surname>
                        <foaf:givenname>Nikolaus</foaf:givenname>
                    </foaf:Person>
                </rdf:li>
                <rdf:li>
                    <foaf:Person>
                        <foaf:surname>Lewis</foaf:surname>
                        <foaf:givenname>Nathan E.</foaf:givenname>
                    </foaf:Person>
                </rdf:li>
                <rdf:li>
                    <foaf:Person>
                        <foaf:surname>Palsson</foaf:surname>
                        <foaf:givenname>Bernhard O.</foaf:givenname>
                    </foaf:Person>
                </rdf:li>
            </rdf:Seq>
        </bib:authors>
        <bib:editors>
            <rdf:Seq>
                <rdf:li>
                    <foaf:Person>
                        <foaf:surname>Gardner</foaf:surname>
                        <foaf:givenname>Paul P</foaf:givenname>
                    </foaf:Person>
                </rdf:li>
            </rdf:Seq>
        </bib:editors>
        <dc:identifier>
            <dcterms:URI>
                <rdf:value>http://dx.plos.org/10.1371/journal.pcbi.1004321</rdf:value>
            </dcterms:URI>
        </dc:identifier>
        <bib:pages>e1004321</bib:pages>
        <dc:date>2015-8-27</dc:date>
        <dcterms:dateSubmitted>2018-09-03 08:17:36</dcterms:dateSubmitted>
        <z:libraryCatalog>Crossref</z:libraryCatalog>
        <z:language>en</z:language>
        <dc:title>Escher: A Web Application for Building, Sharing, and Embedding Data-Rich Visualizations of Biological Pathways</dc:title>
        <z:shortTitle>Escher</z:shortTitle>
    </bib:Article>
    <bib:Journal rdf:about="urn:issn:1553-7358">
        <prism:volume>11</prism:volume>
        <prism:number>8</prism:number>
        <dc:title>PLOS Computational Biology</dc:title>
        <dc:identifier>ISSN 1553-7358</dc:identifier>
        <dc:identifier>DOI 10.1371/journal.pcbi.1004321</dc:identifier>
    </bib:Journal>
    <bib:Article rdf:about="https://academic.oup.com/nar/article/46/W1/W495/4990023">
        <z:itemType>journalArticle</z:itemType>
        <dcterms:isPartOf>
            <bib:Journal>
                <prism:volume>46</prism:volume>
                <prism:number>W1</prism:number>
                <dc:title>Nucleic Acids Research</dc:title>
                <dc:identifier>ISSN 0305-1048, 1362-4962</dc:identifier>
                <dc:identifier>DOI 10.1093/nar/gky301</dc:identifier>
            </bib:Journal>
        </dcterms:isPartOf>
        <bib:authors>
            <rdf:Seq>
                <rdf:li>
                    <foaf:Person>
                        <foaf:surname>Cottret</foaf:surname>
                        <foaf:givenname>Ludovic</foaf:givenname>
                    </foaf:Person>
                </rdf:li>
                <rdf:li>
                    <foaf:Person>
                        <foaf:surname>Frainay</foaf:surname>
                        <foaf:givenname>Clément</foaf:givenname>
                    </foaf:Person>
                </rdf:li>
                <rdf:li>
                    <foaf:Person>
                        <foaf:surname>Chazalviel</foaf:surname>
                        <foaf:givenname>Maxime</foaf:givenname>
                    </foaf:Person>
                </rdf:li>
                <rdf:li>
                    <foaf:Person>
                        <foaf:surname>Cabanettes</foaf:surname>
                        <foaf:givenname>Floréal</foaf:givenname>
                    </foaf:Person>
                </rdf:li>
                <rdf:li>
                    <foaf:Person>
                        <foaf:surname>Gloaguen</foaf:surname>
                        <foaf:givenname>Yoann</foaf:givenname>
                    </foaf:Person>
                </rdf:li>
                <rdf:li>
                    <foaf:Person>
                        <foaf:surname>Camenen</foaf:surname>
                        <foaf:givenname>Etienne</foaf:givenname>
                    </foaf:Person>
                </rdf:li>
                <rdf:li>
                    <foaf:Person>
                        <foaf:surname>Merlet</foaf:surname>
                        <foaf:givenname>Benjamin</foaf:givenname>
                    </foaf:Person>
                </rdf:li>
                <rdf:li>
                    <foaf:Person>
                        <foaf:surname>Heux</foaf:surname>
                        <foaf:givenname>Stéphanie</foaf:givenname>
                    </foaf:Person>
                </rdf:li>
                <rdf:li>
                    <foaf:Person>
                        <foaf:surname>Portais</foaf:surname>
                        <foaf:givenname>Jean-Charles</foaf:givenname>
                    </foaf:Person>
                </rdf:li>
                <rdf:li>
                    <foaf:Person>
                        <foaf:surname>Poupin</foaf:surname>
                        <foaf:givenname>Nathalie</foaf:givenname>
                    </foaf:Person>
                </rdf:li>
                <rdf:li>
                    <foaf:Person>
                        <foaf:surname>Vinson</foaf:surname>
                        <foaf:givenname>Florence</foaf:givenname>
                    </foaf:Person>
                </rdf:li>
                <rdf:li>
                    <foaf:Person>
                        <foaf:surname>Jourdan</foaf:surname>
                        <foaf:givenname>Fabien</foaf:givenname>
                    </foaf:Person>
                </rdf:li>
            </rdf:Seq>
        </bib:authors>
        <dc:identifier>
            <dcterms:URI>
                <rdf:value>https://academic.oup.com/nar/article/46/W1/W495/4990023</rdf:value>
            </dcterms:URI>
        </dc:identifier>
        <bib:pages>W495-W502</bib:pages>
        <dc:date>2018-07-02</dc:date>
        <dcterms:dateSubmitted>2018-09-03 08:18:40</dcterms:dateSubmitted>
        <z:libraryCatalog>Crossref</z:libraryCatalog>
        <z:language>en</z:language>
        <dc:title>MetExplore: collaborative edition and exploration of metabolic networks</dc:title>
        <z:shortTitle>MetExplore</z:shortTitle>
    </bib:Article>
    <bib:Article rdf:about="http://bmcbioinformatics.biomedcentral.com/articles/10.1186/s12859-015-0562-8">
        <z:itemType>journalArticle</z:itemType>
        <dcterms:isPartOf>
            <bib:Journal>
                <prism:volume>16</prism:volume>
                <prism:number>1</prism:number>
                <dc:title>BMC Bioinformatics</dc:title>
                <dc:identifier>ISSN 1471-2105</dc:identifier>
                <dc:identifier>DOI 10.1186/s12859-015-0562-8</dc:identifier>
            </bib:Journal>
        </dcterms:isPartOf>
        <bib:authors>
            <rdf:Seq>
                <rdf:li>
                    <foaf:Person>
                        <foaf:surname>Libiseller</foaf:surname>
                        <foaf:givenname>Gunnar</foaf:givenname>
                    </foaf:Person>
                </rdf:li>
                <rdf:li>
                    <foaf:Person>
                        <foaf:surname>Dvorzak</foaf:surname>
                        <foaf:givenname>Michaela</foaf:givenname>
                    </foaf:Person>
                </rdf:li>
                <rdf:li>
                    <foaf:Person>
                        <foaf:surname>Kleb</foaf:surname>
                        <foaf:givenname>Ulrike</foaf:givenname>
                    </foaf:Person>
                </rdf:li>
                <rdf:li>
                    <foaf:Person>
                        <foaf:surname>Gander</foaf:surname>
                        <foaf:givenname>Edgar</foaf:givenname>
                    </foaf:Person>
                </rdf:li>
                <rdf:li>
                    <foaf:Person>
                        <foaf:surname>Eisenberg</foaf:surname>
                        <foaf:givenname>Tobias</foaf:givenname>
                    </foaf:Person>
                </rdf:li>
                <rdf:li>
                    <foaf:Person>
                        <foaf:surname>Madeo</foaf:surname>
                        <foaf:givenname>Frank</foaf:givenname>
                    </foaf:Person>
                </rdf:li>
                <rdf:li>
                    <foaf:Person>
                        <foaf:surname>Neumann</foaf:surname>
                        <foaf:givenname>Steffen</foaf:givenname>
                    </foaf:Person>
                </rdf:li>
                <rdf:li>
                    <foaf:Person>
                        <foaf:surname>Trausinger</foaf:surname>
                        <foaf:givenname>Gert</foaf:givenname>
                    </foaf:Person>
                </rdf:li>
                <rdf:li>
                    <foaf:Person>
                        <foaf:surname>Sinner</foaf:surname>
                        <foaf:givenname>Frank</foaf:givenname>
                    </foaf:Person>
                </rdf:li>
                <rdf:li>
                    <foaf:Person>
                        <foaf:surname>Pieber</foaf:surname>
                        <foaf:givenname>Thomas</foaf:givenname>
                    </foaf:Person>
                </rdf:li>
                <rdf:li>
                    <foaf:Person>
                        <foaf:surname>Magnes</foaf:surname>
                        <foaf:givenname>Christoph</foaf:givenname>
                    </foaf:Person>
                </rdf:li>
            </rdf:Seq>
        </bib:authors>
        <dc:identifier>
            <dcterms:URI>
                <rdf:value>http://bmcbioinformatics.biomedcentral.com/articles/10.1186/s12859-015-0562-8</rdf:value>
            </dcterms:URI>
        </dc:identifier>
        <dc:date>12/2015</dc:date>
        <dcterms:dateSubmitted>2018-09-03 08:19:52</dcterms:dateSubmitted>
        <z:libraryCatalog>Crossref</z:libraryCatalog>
        <z:language>en</z:language>
        <dc:title>IPO: a tool for automated optimization of XCMS parameters</dc:title>
        <z:shortTitle>IPO</z:shortTitle>
    </bib:Article>
    <bib:Article rdf:about="http://bmcbioinformatics.biomedcentral.com/articles/10.1186/1471-2105-15-S1-S11">
        <z:itemType>journalArticle</z:itemType>
        <dcterms:isPartOf>
            <bib:Journal>
                <prism:volume>15</prism:volume>
                <prism:number>Suppl 1</prism:number>
                <dc:title>BMC Bioinformatics</dc:title>
                <dc:identifier>ISSN 1471-2105</dc:identifier>
                <dc:identifier>DOI 10.1186/1471-2105-15-S1-S11</dc:identifier>
            </bib:Journal>
        </dcterms:isPartOf>
        <bib:authors>
            <rdf:Seq>
                <rdf:li>
                    <foaf:Person>
                        <foaf:surname>González-Beltrán</foaf:surname>
                        <foaf:givenname>Alejandra</foaf:givenname>
                    </foaf:Person>
                </rdf:li>
                <rdf:li>
                    <foaf:Person>
                        <foaf:surname>Neumann</foaf:surname>
                        <foaf:givenname>Steffen</foaf:givenname>
                    </foaf:Person>
                </rdf:li>
                <rdf:li>
                    <foaf:Person>
                        <foaf:surname>Maguire</foaf:surname>
                        <foaf:givenname>Eamonn</foaf:givenname>
                    </foaf:Person>
                </rdf:li>
                <rdf:li>
                    <foaf:Person>
                        <foaf:surname>Sansone</foaf:surname>
                        <foaf:givenname>Susanna-Assunta</foaf:givenname>
                    </foaf:Person>
                </rdf:li>
                <rdf:li>
                    <foaf:Person>
                        <foaf:surname>Rocca-Serra</foaf:surname>
                        <foaf:givenname>Philippe</foaf:givenname>
                    </foaf:Person>
                </rdf:li>
            </rdf:Seq>
        </bib:authors>
        <dc:identifier>
            <dcterms:URI>
                <rdf:value>http://bmcbioinformatics.biomedcentral.com/articles/10.1186/1471-2105-15-S1-S11</rdf:value>
            </dcterms:URI>
        </dc:identifier>
        <bib:pages>S11</bib:pages>
        <dc:date>2014</dc:date>
        <dcterms:dateSubmitted>2018-09-03 08:20:25</dcterms:dateSubmitted>
        <z:libraryCatalog>Crossref</z:libraryCatalog>
        <z:language>en</z:language>
        <dc:title>The Risa R/Bioconductor package: integrative data analysis from experimental metadata and back again</dc:title>
        <z:shortTitle>The Risa R/Bioconductor package</z:shortTitle>
    </bib:Article>
    <bib:Article rdf:about="http://www.nature.com/articles/ng.1054">
        <z:itemType>journalArticle</z:itemType>
        <dcterms:isPartOf>
            <bib:Journal>
                <prism:volume>44</prism:volume>
                <prism:number>2</prism:number>
                <dc:title>Nature Genetics</dc:title>
                <dc:identifier>ISSN 1061-4036, 1546-1718</dc:identifier>
                <dc:identifier>DOI 10.1038/ng.1054</dc:identifier>
            </bib:Journal>
        </dcterms:isPartOf>
        <bib:authors>
            <rdf:Seq>
                <rdf:li>
                    <foaf:Person>
                        <foaf:surname>Sansone</foaf:surname>
                        <foaf:givenname>Susanna-Assunta</foaf:givenname>
                    </foaf:Person>
                </rdf:li>
                <rdf:li>
                    <foaf:Person>
                        <foaf:surname>Rocca-Serra</foaf:surname>
                        <foaf:givenname>Philippe</foaf:givenname>
                    </foaf:Person>
                </rdf:li>
                <rdf:li>
                    <foaf:Person>
                        <foaf:surname>Field</foaf:surname>
                        <foaf:givenname>Dawn</foaf:givenname>
                    </foaf:Person>
                </rdf:li>
                <rdf:li>
                    <foaf:Person>
                        <foaf:surname>Maguire</foaf:surname>
                        <foaf:givenname>Eamonn</foaf:givenname>
                    </foaf:Person>
                </rdf:li>
                <rdf:li>
                    <foaf:Person>
                        <foaf:surname>Taylor</foaf:surname>
                        <foaf:givenname>Chris</foaf:givenname>
                    </foaf:Person>
                </rdf:li>
                <rdf:li>
                    <foaf:Person>
                        <foaf:surname>Hofmann</foaf:surname>
                        <foaf:givenname>Oliver</foaf:givenname>
                    </foaf:Person>
                </rdf:li>
                <rdf:li>
                    <foaf:Person>
                        <foaf:surname>Fang</foaf:surname>
                        <foaf:givenname>Hong</foaf:givenname>
                    </foaf:Person>
                </rdf:li>
                <rdf:li>
                    <foaf:Person>
                        <foaf:surname>Neumann</foaf:surname>
                        <foaf:givenname>Steffen</foaf:givenname>
                    </foaf:Person>
                </rdf:li>
                <rdf:li>
                    <foaf:Person>
                        <foaf:surname>Tong</foaf:surname>
                        <foaf:givenname>Weida</foaf:givenname>
                    </foaf:Person>
                </rdf:li>
                <rdf:li>
                    <foaf:Person>
                        <foaf:surname>Amaral-Zettler</foaf:surname>
                        <foaf:givenname>Linda</foaf:givenname>
                    </foaf:Person>
                </rdf:li>
                <rdf:li>
                    <foaf:Person>
                        <foaf:surname>Begley</foaf:surname>
                        <foaf:givenname>Kimberly</foaf:givenname>
                    </foaf:Person>
                </rdf:li>
                <rdf:li>
                    <foaf:Person>
                        <foaf:surname>Booth</foaf:surname>
                        <foaf:givenname>Tim</foaf:givenname>
                    </foaf:Person>
                </rdf:li>
                <rdf:li>
                    <foaf:Person>
                        <foaf:surname>Bougueleret</foaf:surname>
                        <foaf:givenname>Lydie</foaf:givenname>
                    </foaf:Person>
                </rdf:li>
                <rdf:li>
                    <foaf:Person>
                        <foaf:surname>Burns</foaf:surname>
                        <foaf:givenname>Gully</foaf:givenname>
                    </foaf:Person>
                </rdf:li>
                <rdf:li>
                    <foaf:Person>
                        <foaf:surname>Chapman</foaf:surname>
                        <foaf:givenname>Brad</foaf:givenname>
                    </foaf:Person>
                </rdf:li>
                <rdf:li>
                    <foaf:Person>
                        <foaf:surname>Clark</foaf:surname>
                        <foaf:givenname>Tim</foaf:givenname>
                    </foaf:Person>
                </rdf:li>
                <rdf:li>
                    <foaf:Person>
                        <foaf:surname>Coleman</foaf:surname>
                        <foaf:givenname>Lee-Ann</foaf:givenname>
                    </foaf:Person>
                </rdf:li>
                <rdf:li>
                    <foaf:Person>
                        <foaf:surname>Copeland</foaf:surname>
                        <foaf:givenname>Jay</foaf:givenname>
                    </foaf:Person>
                </rdf:li>
                <rdf:li>
                    <foaf:Person>
                        <foaf:surname>Das</foaf:surname>
                        <foaf:givenname>Sudeshna</foaf:givenname>
                    </foaf:Person>
                </rdf:li>
                <rdf:li>
                    <foaf:Person>
                        <foaf:surname>de Daruvar</foaf:surname>
                        <foaf:givenname>Antoine</foaf:givenname>
                    </foaf:Person>
                </rdf:li>
                <rdf:li>
                    <foaf:Person>
                        <foaf:surname>de Matos</foaf:surname>
                        <foaf:givenname>Paula</foaf:givenname>
                    </foaf:Person>
                </rdf:li>
                <rdf:li>
                    <foaf:Person>
                        <foaf:surname>Dix</foaf:surname>
                        <foaf:givenname>Ian</foaf:givenname>
                    </foaf:Person>
                </rdf:li>
                <rdf:li>
                    <foaf:Person>
                        <foaf:surname>Edmunds</foaf:surname>
                        <foaf:givenname>Scott</foaf:givenname>
                    </foaf:Person>
                </rdf:li>
                <rdf:li>
                    <foaf:Person>
                        <foaf:surname>Evelo</foaf:surname>
                        <foaf:givenname>Chris T</foaf:givenname>
                    </foaf:Person>
                </rdf:li>
                <rdf:li>
                    <foaf:Person>
                        <foaf:surname>Forster</foaf:surname>
                        <foaf:givenname>Mark J</foaf:givenname>
                    </foaf:Person>
                </rdf:li>
                <rdf:li>
                    <foaf:Person>
                        <foaf:surname>Gaudet</foaf:surname>
                        <foaf:givenname>Pascale</foaf:givenname>
                    </foaf:Person>
                </rdf:li>
                <rdf:li>
                    <foaf:Person>
                        <foaf:surname>Gilbert</foaf:surname>
                        <foaf:givenname>Jack</foaf:givenname>
                    </foaf:Person>
                </rdf:li>
                <rdf:li>
                    <foaf:Person>
                        <foaf:surname>Goble</foaf:surname>
                        <foaf:givenname>Carole</foaf:givenname>
                    </foaf:Person>
                </rdf:li>
                <rdf:li>
                    <foaf:Person>
                        <foaf:surname>Griffin</foaf:surname>
                        <foaf:givenname>Julian L</foaf:givenname>
                    </foaf:Person>
                </rdf:li>
                <rdf:li>
                    <foaf:Person>
                        <foaf:surname>Jacob</foaf:surname>
                        <foaf:givenname>Daniel</foaf:givenname>
                    </foaf:Person>
                </rdf:li>
                <rdf:li>
                    <foaf:Person>
                        <foaf:surname>Kleinjans</foaf:surname>
                        <foaf:givenname>Jos</foaf:givenname>
                    </foaf:Person>
                </rdf:li>
                <rdf:li>
                    <foaf:Person>
                        <foaf:surname>Harland</foaf:surname>
                        <foaf:givenname>Lee</foaf:givenname>
                    </foaf:Person>
                </rdf:li>
                <rdf:li>
                    <foaf:Person>
                        <foaf:surname>Haug</foaf:surname>
                        <foaf:givenname>Kenneth</foaf:givenname>
                    </foaf:Person>
                </rdf:li>
                <rdf:li>
                    <foaf:Person>
                        <foaf:surname>Hermjakob</foaf:surname>
                        <foaf:givenname>Henning</foaf:givenname>
                    </foaf:Person>
                </rdf:li>
                <rdf:li>
                    <foaf:Person>
                        <foaf:surname>Sui</foaf:surname>
                        <foaf:givenname>Shannan J Ho</foaf:givenname>
                    </foaf:Person>
                </rdf:li>
                <rdf:li>
                    <foaf:Person>
                        <foaf:surname>Laederach</foaf:surname>
                        <foaf:givenname>Alain</foaf:givenname>
                    </foaf:Person>
                </rdf:li>
                <rdf:li>
                    <foaf:Person>
                        <foaf:surname>Liang</foaf:surname>
                        <foaf:givenname>Shaoguang</foaf:givenname>
                    </foaf:Person>
                </rdf:li>
                <rdf:li>
                    <foaf:Person>
                        <foaf:surname>Marshall</foaf:surname>
                        <foaf:givenname>Stephen</foaf:givenname>
                    </foaf:Person>
                </rdf:li>
                <rdf:li>
                    <foaf:Person>
                        <foaf:surname>McGrath</foaf:surname>
                        <foaf:givenname>Annette</foaf:givenname>
                    </foaf:Person>
                </rdf:li>
                <rdf:li>
                    <foaf:Person>
                        <foaf:surname>Merrill</foaf:surname>
                        <foaf:givenname>Emily</foaf:givenname>
                    </foaf:Person>
                </rdf:li>
                <rdf:li>
                    <foaf:Person>
                        <foaf:surname>Reilly</foaf:surname>
                        <foaf:givenname>Dorothy</foaf:givenname>
                    </foaf:Person>
                </rdf:li>
                <rdf:li>
                    <foaf:Person>
                        <foaf:surname>Roux</foaf:surname>
                        <foaf:givenname>Magali</foaf:givenname>
                    </foaf:Person>
                </rdf:li>
                <rdf:li>
                    <foaf:Person>
                        <foaf:surname>Shamu</foaf:surname>
                        <foaf:givenname>Caroline E</foaf:givenname>
                    </foaf:Person>
                </rdf:li>
                <rdf:li>
                    <foaf:Person>
                        <foaf:surname>Shang</foaf:surname>
                        <foaf:givenname>Catherine A</foaf:givenname>
                    </foaf:Person>
                </rdf:li>
                <rdf:li>
                    <foaf:Person>
                        <foaf:surname>Steinbeck</foaf:surname>
                        <foaf:givenname>Christoph</foaf:givenname>
                    </foaf:Person>
                </rdf:li>
                <rdf:li>
                    <foaf:Person>
                        <foaf:surname>Trefethen</foaf:surname>
                        <foaf:givenname>Anne</foaf:givenname>
                    </foaf:Person>
                </rdf:li>
                <rdf:li>
                    <foaf:Person>
                        <foaf:surname>Williams-Jones</foaf:surname>
                        <foaf:givenname>Bryn</foaf:givenname>
                    </foaf:Person>
                </rdf:li>
                <rdf:li>
                    <foaf:Person>
                        <foaf:surname>Wolstencroft</foaf:surname>
                        <foaf:givenname>Katherine</foaf:givenname>
                    </foaf:Person>
                </rdf:li>
                <rdf:li>
                    <foaf:Person>
                        <foaf:surname>Xenarios</foaf:surname>
                        <foaf:givenname>Ioannis</foaf:givenname>
                    </foaf:Person>
                </rdf:li>
                <rdf:li>
                    <foaf:Person>
                        <foaf:surname>Hide</foaf:surname>
                        <foaf:givenname>Winston</foaf:givenname>
                    </foaf:Person>
                </rdf:li>
            </rdf:Seq>
        </bib:authors>
        <dc:identifier>
            <dcterms:URI>
               <rdf:value>http://www.nature.com/articles/ng.1054</rdf:value>
            </dcterms:URI>
        </dc:identifier>
        <bib:pages>121-126</bib:pages>
        <dc:date>2/2012</dc:date>
        <dcterms:dateSubmitted>2018-09-03 08:21:03</dcterms:dateSubmitted>
        <z:libraryCatalog>Crossref</z:libraryCatalog>
        <z:language>en</z:language>
        <dc:title>Toward interoperable bioscience data</dc:title>
    </bib:Article>
    <bib:Article rdf:about="http://bmcsystbiol.biomedcentral.com/articles/10.1186/1752-0509-4-135">
        <z:itemType>journalArticle</z:itemType>
        <dcterms:isPartOf rdf:resource="urn:issn:1752-0509"/>
        <bib:authors>
            <rdf:Seq>
                <rdf:li>
                    <foaf:Person>
                        <foaf:surname>Selivanov</foaf:surname>
                        <foaf:givenname>Vitaly A</foaf:givenname>
                    </foaf:Person>
                </rdf:li>
                <rdf:li>
                    <foaf:Person>
                        <foaf:surname>Vizán</foaf:surname>
                        <foaf:givenname>Pedro</foaf:givenname>
                    </foaf:Person>
                </rdf:li>
                <rdf:li>
                    <foaf:Person>
                        <foaf:surname>Mollinedo</foaf:surname>
                        <foaf:givenname>Faustino</foaf:givenname>
                    </foaf:Person>
                </rdf:li>
                <rdf:li>
                    <foaf:Person>
                        <foaf:surname>Fan</foaf:surname>
                        <foaf:givenname>Teresa WM</foaf:givenname>
                    </foaf:Person>
                </rdf:li>
                <rdf:li>
                    <foaf:Person>
                        <foaf:surname>Lee</foaf:surname>
                        <foaf:givenname>Paul WN</foaf:givenname>
                    </foaf:Person>
                </rdf:li>
                <rdf:li>
                    <foaf:Person>
                        <foaf:surname>Cascante</foaf:surname>
                        <foaf:givenname>Marta</foaf:givenname>
                    </foaf:Person>
                </rdf:li>
            </rdf:Seq>
        </bib:authors>
        <dc:identifier>
            <dcterms:URI>
                <rdf:value>http://bmcsystbiol.biomedcentral.com/articles/10.1186/1752-0509-4-135</rdf:value>
            </dcterms:URI>
        </dc:identifier>
        <bib:pages>135</bib:pages>
        <dc:date>2010</dc:date>
        <dcterms:dateSubmitted>2018-09-03 08:23:27</dcterms:dateSubmitted>
        <z:libraryCatalog>Crossref</z:libraryCatalog>
        <z:language>en</z:language>
        <dc:title>Edelfosine-induced metabolic changes in cancer cells that precede the overproduction of reactive oxygen species and apoptosis</dc:title>
    </bib:Article>
    <bib:Journal rdf:about="urn:issn:1752-0509">
        <prism:volume>4</prism:volume>
        <prism:number>1</prism:number>
        <dc:title>BMC Systems Biology</dc:title>
        <dc:identifier>ISSN 1752-0509</dc:identifier>
        <dc:identifier>DOI 10.1186/1752-0509-4-135</dc:identifier>
    </bib:Journal>
    <bib:Article rdf:about="http://ieeexplore.ieee.org/document/4160251/">
        <z:itemType>journalArticle</z:itemType>
        <dcterms:isPartOf rdf:resource="urn:issn:1521-9615"/>
        <bib:authors>
            <rdf:Seq>
                <rdf:li>
                    <foaf:Person>
                        <foaf:surname>Perez</foaf:surname>
                        <foaf:givenname>Fernando</foaf:givenname>
                    </foaf:Person>
                </rdf:li>
                <rdf:li>
                    <foaf:Person>
                        <foaf:surname>Granger</foaf:surname>
                        <foaf:givenname>Brian E.</foaf:givenname>
                    </foaf:Person>
                </rdf:li>
            </rdf:Seq>
        </bib:authors>
        <dc:identifier>
            <dcterms:URI>
               <rdf:value>http://ieeexplore.ieee.org/document/4160251/</rdf:value>
            </dcterms:URI>
        </dc:identifier>
        <bib:pages>21-29</bib:pages>
        <dc:date>2007</dc:date>
        <dcterms:dateSubmitted>2018-09-03 08:25:01</dcterms:dateSubmitted>
        <z:libraryCatalog>Crossref</z:libraryCatalog>
        <dc:title>IPython: A System for Interactive Scientific Computing</dc:title>
        <z:shortTitle>IPython</z:shortTitle>
    </bib:Article>
    <bib:Journal rdf:about="urn:issn:1521-9615">
        <prism:volume>9</prism:volume>
        <prism:number>3</prism:number>
        <dc:title>Computing in Science &amp; Engineering</dc:title>
        <dc:identifier>ISSN 1521-9615</dc:identifier>
        <dc:identifier>DOI 10.1109/MCSE.2007.53</dc:identifier>
    </bib:Journal>
    <bib:Article rdf:about="http://bmcbioinformatics.biomedcentral.com/articles/10.1186/1471-2105-12-366">
        <z:itemType>journalArticle</z:itemType>
        <dcterms:isPartOf>
            <bib:Journal>
                <prism:volume>12</prism:volume>
                <prism:number>1</prism:number>
                <dc:title>BMC Bioinformatics</dc:title>
                <dc:identifier>ISSN 1471-2105</dc:identifier>
                <dc:identifier>DOI 10.1186/1471-2105-12-366</dc:identifier>
            </bib:Journal>
        </dcterms:isPartOf>
        <bib:authors>
            <rdf:Seq>
                <rdf:li>
                    <foaf:Person>
                        <foaf:surname>Ludwig</foaf:surname>
                        <foaf:givenname>Christian</foaf:givenname>
                    </foaf:Person>
                </rdf:li>
                <rdf:li>
                    <foaf:Person>
                        <foaf:surname>Günther</foaf:surname>
                        <foaf:givenname>Ulrich L</foaf:givenname>
                    </foaf:Person>
                </rdf:li>
            </rdf:Seq>
        </bib:authors>
        <dc:identifier>
            <dcterms:URI>
                <rdf:value>http://bmcbioinformatics.biomedcentral.com/articles/10.1186/1471-2105-12-366</rdf:value>
            </dcterms:URI>
        </dc:identifier>
        <bib:pages>366</bib:pages>
        <dc:date>2011</dc:date>
        <dcterms:dateSubmitted>2018-09-03 08:25:33</dcterms:dateSubmitted>
        <z:libraryCatalog>Crossref</z:libraryCatalog>
        <z:language>en</z:language>
        <dc:title>MetaboLab - advanced NMR data processing and analysis for metabolomics</dc:title>
    </bib:Article>
    <bib:Article rdf:about="https://academic.oup.com/bioinformatics/article-lookup/doi/10.1093/bioinformatics/btq476">
        <z:itemType>journalArticle</z:itemType>
        <dcterms:isPartOf>
            <bib:Journal>
                <prism:volume>26</prism:volume>
                <prism:number>20</prism:number>
                <dc:title>Bioinformatics</dc:title>
                <dc:identifier>ISSN 1367-4803, 1460-2059</dc:identifier>
                <dc:identifier>DOI 10.1093/bioinformatics/btq476</dc:identifier>
            </bib:Journal>
        </dcterms:isPartOf>
        <bib:authors>
            <rdf:Seq>
                <rdf:li>
                    <foaf:Person>
                        <foaf:surname>Wohlgemuth</foaf:surname>
                        <foaf:givenname>G.</foaf:givenname>
                    </foaf:Person>
                </rdf:li>
                <rdf:li>
                    <foaf:Person>
                        <foaf:surname>Haldiya</foaf:surname>
                        <foaf:givenname>P. K.</foaf:givenname>
                    </foaf:Person>
                </rdf:li>
                <rdf:li>
                    <foaf:Person>
                        <foaf:surname>Willighagen</foaf:surname>
                        <foaf:givenname>E.</foaf:givenname>
                    </foaf:Person>
                </rdf:li>
                <rdf:li>
                    <foaf:Person>
                        <foaf:surname>Kind</foaf:surname>
                        <foaf:givenname>T.</foaf:givenname>
                    </foaf:Person>
                </rdf:li>
                <rdf:li>
                    <foaf:Person>
                        <foaf:surname>Fiehn</foaf:surname>
                        <foaf:givenname>O.</foaf:givenname>
                    </foaf:Person>
                </rdf:li>
            </rdf:Seq>
        </bib:authors>
        <dc:identifier>
            <dcterms:URI>
                <rdf:value>https://academic.oup.com/bioinformatics/article-lookup/doi/10.1093/bioinformatics/btq476</rdf:value>
            </dcterms:URI>
        </dc:identifier>
        <bib:pages>2647-2648</bib:pages>
        <dc:date>2010-10-15</dc:date>
        <dcterms:dateSubmitted>2018-09-03 08:26:49</dcterms:dateSubmitted>
        <z:libraryCatalog>Crossref</z:libraryCatalog>
        <z:language>en</z:language>
        <dc:title>The Chemical Translation Service--a web-based tool to improve standardization of metabolomic reports</dc:title>
    </bib:Article>
    <bib:Article rdf:about="http://dx.plos.org/10.1371/journal.pcbi.1005839">
        <z:itemType>journalArticle</z:itemType>
        <dcterms:isPartOf>
            <bib:Journal>
                <prism:volume>13</prism:volume>
                <prism:number>12</prism:number>
                <dc:title>PLOS Computational Biology</dc:title>
                <dc:identifier>ISSN 1553-7358</dc:identifier>
                <dc:identifier>DOI 10.1371/journal.pcbi.1005839</dc:identifier>
            </bib:Journal>
        </dcterms:isPartOf>
        <bib:authors>
            <rdf:Seq>
                <rdf:li>
                    <foaf:Person>
                        <foaf:surname>Rueedi</foaf:surname>
                        <foaf:givenname>Rico</foaf:givenname>
                    </foaf:Person>
                </rdf:li>
                <rdf:li>
                    <foaf:Person>
                        <foaf:surname>Mallol</foaf:surname>
                        <foaf:givenname>Roger</foaf:givenname>
                    </foaf:Person>
                </rdf:li>
                <rdf:li>
                    <foaf:Person>
                        <foaf:surname>Raffler</foaf:surname>
                        <foaf:givenname>Johannes</foaf:givenname>
                    </foaf:Person>
                </rdf:li>
                <rdf:li>
                    <foaf:Person>
                        <foaf:surname>Lamparter</foaf:surname>
                        <foaf:givenname>David</foaf:givenname>
                    </foaf:Person>
                </rdf:li>
                <rdf:li>
                    <foaf:Person>
                        <foaf:surname>Friedrich</foaf:surname>
                        <foaf:givenname>Nele</foaf:givenname>
                    </foaf:Person>
                </rdf:li>
                <rdf:li>
                    <foaf:Person>
                        <foaf:surname>Vollenweider</foaf:surname>
                        <foaf:givenname>Peter</foaf:givenname>
                    </foaf:Person>
                </rdf:li>
                <rdf:li>
                    <foaf:Person>
                        <foaf:surname>Waeber</foaf:surname>
                        <foaf:givenname>Gérard</foaf:givenname>
                    </foaf:Person>
                </rdf:li>
                <rdf:li>
                    <foaf:Person>
                        <foaf:surname>Kastenmüller</foaf:surname>
                        <foaf:givenname>Gabi</foaf:givenname>
                    </foaf:Person>
                </rdf:li>
                <rdf:li>
                    <foaf:Person>
                        <foaf:surname>Kutalik</foaf:surname>
                        <foaf:givenname>Zoltán</foaf:givenname>
                    </foaf:Person>
                </rdf:li>
                <rdf:li>
                    <foaf:Person>
                        <foaf:surname>Bergmann</foaf:surname>
                        <foaf:givenname>Sven</foaf:givenname>
                    </foaf:Person>
                </rdf:li>
            </rdf:Seq>
        </bib:authors>
        <bib:editors>
            <rdf:Seq>
                <rdf:li>
                    <foaf:Person>
                        <foaf:surname>Ouzounis</foaf:surname>
                        <foaf:givenname>Christos A.</foaf:givenname>
                    </foaf:Person>
                </rdf:li>
            </rdf:Seq>
        </bib:editors>
        <dc:identifier>
            <dcterms:URI>
                <rdf:value>http://dx.plos.org/10.1371/journal.pcbi.1005839</rdf:value>
            </dcterms:URI>
        </dc:identifier>
        <bib:pages>e1005839</bib:pages>
        <dc:date>2017-12-1</dc:date>
        <dcterms:dateSubmitted>2018-09-03 08:27:21</dcterms:dateSubmitted>
        <z:libraryCatalog>Crossref</z:libraryCatalog>
        <z:language>en</z:language>
        <dc:title>Metabomatching: Using genetic association to identify metabolites in proton NMR spectroscopy</dc:title>
        <z:shortTitle>Metabomatching</z:shortTitle>
    </bib:Article>
    <bib:Article rdf:about="http://www.jcheminf.com/content/8/1/3">
        <z:itemType>journalArticle</z:itemType>
        <dcterms:isPartOf>
            <bib:Journal>
                <prism:volume>8</prism:volume>
                <prism:number>1</prism:number>
                <dc:title>Journal of Cheminformatics</dc:title>
                <dc:identifier>ISSN 1758-2946</dc:identifier>
                <dc:identifier>DOI 10.1186/s13321-016-0115-9</dc:identifier>
            </bib:Journal>
        </dcterms:isPartOf>
        <bib:authors>
            <rdf:Seq>
                <rdf:li>
                    <foaf:Person>
                        <foaf:surname>Ruttkies</foaf:surname>
                        <foaf:givenname>Christoph</foaf:givenname>
                    </foaf:Person>
                </rdf:li>
                <rdf:li>
                    <foaf:Person>
                        <foaf:surname>Schymanski</foaf:surname>
                        <foaf:givenname>Emma L.</foaf:givenname>
                    </foaf:Person>
                </rdf:li>
                <rdf:li>
                    <foaf:Person>
                        <foaf:surname>Wolf</foaf:surname>
                        <foaf:givenname>Sebastian</foaf:givenname>
                    </foaf:Person>
                </rdf:li>
                <rdf:li>
                    <foaf:Person>
                        <foaf:surname>Hollender</foaf:surname>
                        <foaf:givenname>Juliane</foaf:givenname>
                    </foaf:Person>
                </rdf:li>
                <rdf:li>
                    <foaf:Person>
                        <foaf:surname>Neumann</foaf:surname>
                        <foaf:givenname>Steffen</foaf:givenname>
                    </foaf:Person>
                </rdf:li>
            </rdf:Seq>
        </bib:authors>
        <dc:identifier>
            <dcterms:URI>
               <rdf:value>http://www.jcheminf.com/content/8/1/3</rdf:value>
            </dcterms:URI>
        </dc:identifier>
        <dc:date>12/2016</dc:date>
        <dcterms:dateSubmitted>2018-09-03 08:30:20</dcterms:dateSubmitted>
        <z:libraryCatalog>Crossref</z:libraryCatalog>
        <z:language>en</z:language>
        <dc:title>MetFrag relaunched: incorporating strategies beyond in silico fragmentation</dc:title>
        <z:shortTitle>MetFrag relaunched</z:shortTitle>
    </bib:Article>
    <bib:Article rdf:about="http://link.springer.com/10.1007/s10858-013-9718-x">
        <z:itemType>journalArticle</z:itemType>
        <dcterms:isPartOf rdf:resource="urn:issn:0925-2738,%201573-5001"/>
        <bib:authors>
            <rdf:Seq>
                <rdf:li>
                    <foaf:Person>
                        <foaf:surname>Helmus</foaf:surname>
                        <foaf:givenname>Jonathan J.</foaf:givenname>
                    </foaf:Person>
                </rdf:li>
                <rdf:li>
                    <foaf:Person>
                        <foaf:surname>Jaroniec</foaf:surname>
                        <foaf:givenname>Christopher P.</foaf:givenname>
                    </foaf:Person>
                </rdf:li>
            </rdf:Seq>
        </bib:authors>
        <dc:identifier>
            <dcterms:URI>
                <rdf:value>http://link.springer.com/10.1007/s10858-013-9718-x</rdf:value>
            </dcterms:URI>
        </dc:identifier>
        <bib:pages>355-367</bib:pages>
        <dc:date>4/2013</dc:date>
        <dcterms:dateSubmitted>2018-09-03 08:36:51</dcterms:dateSubmitted>
        <z:libraryCatalog>Crossref</z:libraryCatalog>
        <z:language>en</z:language>
        <dc:title>Nmrglue: an open source Python package for the analysis of multidimensional NMR data</dc:title>
        <z:shortTitle>Nmrglue</z:shortTitle>
    </bib:Article>
    <bib:Journal rdf:about="urn:issn:0925-2738,%201573-5001">
        <prism:volume>55</prism:volume>
        <prism:number>4</prism:number>
        <dc:title>Journal of Biomolecular NMR</dc:title>
        <dc:identifier>ISSN 0925-2738, 1573-5001</dc:identifier>
        <dc:identifier>DOI 10.1007/s10858-013-9718-x</dc:identifier>
    </bib:Journal>
    <bib:Article rdf:about="https://academic.oup.com/bioinformatics/article-lookup/doi/10.1093/bioinformatics/btw102">
        <z:itemType>journalArticle</z:itemType>
        <dcterms:isPartOf>
            <bib:Journal>
                <prism:volume>32</prism:volume>
                <prism:number>13</prism:number>
                <dc:title>Bioinformatics</dc:title>
                <dc:identifier>ISSN 1367-4803, 1460-2059</dc:identifier>
                <dc:identifier>DOI 10.1093/bioinformatics/btw102</dc:identifier>
            </bib:Journal>
        </dcterms:isPartOf>
        <bib:authors>
            <rdf:Seq>
                <rdf:li>
                    <foaf:Person>
                        <foaf:surname>Mohamed</foaf:surname>
                        <foaf:givenname>Ahmed</foaf:givenname>
                    </foaf:Person>
                </rdf:li>
                <rdf:li>
                    <foaf:Person>
                        <foaf:surname>Nguyen</foaf:surname>
                        <foaf:givenname>Canh Hao</foaf:givenname>
                    </foaf:Person>
                </rdf:li>
                <rdf:li>
                    <foaf:Person>
                        <foaf:surname>Mamitsuka</foaf:surname>
                        <foaf:givenname>Hiroshi</foaf:givenname>
                    </foaf:Person>
                </rdf:li>
            </rdf:Seq>
        </bib:authors>
        <dc:identifier>
            <dcterms:URI>
                <rdf:value>https://academic.oup.com/bioinformatics/article-lookup/doi/10.1093/bioinformatics/btw102</rdf:value>
            </dcterms:URI>
        </dc:identifier>
        <bib:pages>2067-2068</bib:pages>
        <dc:date>2016-07-01</dc:date>
        <dcterms:dateSubmitted>2018-09-03 08:38:31</dcterms:dateSubmitted>
        <z:libraryCatalog>Crossref</z:libraryCatalog>
        <z:language>en</z:language>
        <dc:title>NMRPro: an integrated web component for interactive processing and visualization of NMR spectra</dc:title>
        <z:shortTitle>NMRPro</z:shortTitle>
    </bib:Article>
    <bib:Article rdf:about="http://bmcbioinformatics.biomedcentral.com/articles/10.1186/1471-2105-9-163">
        <z:itemType>journalArticle</z:itemType>
        <dcterms:isPartOf>
            <bib:Journal>
                <prism:volume>9</prism:volume>
                <prism:number>1</prism:number>
                <dc:title>BMC Bioinformatics</dc:title>
                <dc:identifier>ISSN 1471-2105</dc:identifier>
                <dc:identifier>DOI 10.1186/1471-2105-9-163</dc:identifier>
            </bib:Journal>
        </dcterms:isPartOf>
        <bib:authors>
            <rdf:Seq>
                <rdf:li>
                    <foaf:Person>
                        <foaf:surname>Sturm</foaf:surname>
                        <foaf:givenname>Marc</foaf:givenname>
                    </foaf:Person>
                </rdf:li>
                <rdf:li>
                    <foaf:Person>
                        <foaf:surname>Bertsch</foaf:surname>
                        <foaf:givenname>Andreas</foaf:givenname>
                    </foaf:Person>
                </rdf:li>
                <rdf:li>
                    <foaf:Person>
                        <foaf:surname>Gröpl</foaf:surname>
                        <foaf:givenname>Clemens</foaf:givenname>
                    </foaf:Person>
                </rdf:li>
                <rdf:li>
                    <foaf:Person>
                        <foaf:surname>Hildebrandt</foaf:surname>
                        <foaf:givenname>Andreas</foaf:givenname>
                    </foaf:Person>
                </rdf:li>
                <rdf:li>
                    <foaf:Person>
                        <foaf:surname>Hussong</foaf:surname>
                        <foaf:givenname>Rene</foaf:givenname>
                    </foaf:Person>
                </rdf:li>
                <rdf:li>
                    <foaf:Person>
                        <foaf:surname>Lange</foaf:surname>
                        <foaf:givenname>Eva</foaf:givenname>
                    </foaf:Person>
                </rdf:li>
                <rdf:li>
                    <foaf:Person>
                        <foaf:surname>Pfeifer</foaf:surname>
                        <foaf:givenname>Nico</foaf:givenname>
                    </foaf:Person>
                </rdf:li>
                <rdf:li>
                    <foaf:Person>
                        <foaf:surname>Schulz-Trieglaff</foaf:surname>
                        <foaf:givenname>Ole</foaf:givenname>
                    </foaf:Person>
                </rdf:li>
                <rdf:li>
                    <foaf:Person>
                        <foaf:surname>Zerck</foaf:surname>
                        <foaf:givenname>Alexandra</foaf:givenname>
                    </foaf:Person>
                </rdf:li>
                <rdf:li>
                    <foaf:Person>
                        <foaf:surname>Reinert</foaf:surname>
                        <foaf:givenname>Knut</foaf:givenname>
                    </foaf:Person>
                </rdf:li>
                <rdf:li>
                    <foaf:Person>
                        <foaf:surname>Kohlbacher</foaf:surname>
                        <foaf:givenname>Oliver</foaf:givenname>
                    </foaf:Person>
                </rdf:li>
            </rdf:Seq>
        </bib:authors>
        <dc:identifier>
            <dcterms:URI>
                <rdf:value>http://bmcbioinformatics.biomedcentral.com/articles/10.1186/1471-2105-9-163</rdf:value>
            </dcterms:URI>
        </dc:identifier>
        <bib:pages>163</bib:pages>
        <dc:date>2008</dc:date>
        <dcterms:dateSubmitted>2018-09-03 08:39:37</dcterms:dateSubmitted>
        <z:libraryCatalog>Crossref</z:libraryCatalog>
        <z:language>en</z:language>
        <dc:title>OpenMS – An open-source software framework for mass spectrometry</dc:title>
    </bib:Article>
    <bib:Article rdf:about="http://pubs.acs.org/doi/10.1021/acs.analchem.6b00188">
        <z:itemType>journalArticle</z:itemType>
        <dcterms:isPartOf>
            <bib:Journal>
                <prism:volume>88</prism:volume>
                <prism:number>10</prism:number>
                <dc:title>Analytical Chemistry</dc:title>
                <dc:identifier>ISSN 0003-2700, 1520-6882</dc:identifier>
                <dc:identifier>DOI 10.1021/acs.analchem.6b00188</dc:identifier>
            </bib:Journal>
        </dcterms:isPartOf>
        <bib:authors>
            <rdf:Seq>
                <rdf:li>
                    <foaf:Person>
                        <foaf:surname>Blaise</foaf:surname>
                        <foaf:givenname>Benjamin J.</foaf:givenname>
                    </foaf:Person>
                </rdf:li>
                <rdf:li>
                    <foaf:Person>
                        <foaf:surname>Correia</foaf:surname>
                        <foaf:givenname>Gonçalo</foaf:givenname>
                    </foaf:Person>
                </rdf:li>
                <rdf:li>
                    <foaf:Person>
                        <foaf:surname>Tin</foaf:surname>
                        <foaf:givenname>Adrienne</foaf:givenname>
                    </foaf:Person>
                </rdf:li>
                <rdf:li>
                    <foaf:Person>
                        <foaf:surname>Young</foaf:surname>
                        <foaf:givenname>J. Hunter</foaf:givenname>
                    </foaf:Person>
                </rdf:li>
                <rdf:li>
                    <foaf:Person>
                        <foaf:surname>Vergnaud</foaf:surname>
                        <foaf:givenname>Anne-Claire</foaf:givenname>
                    </foaf:Person>
                </rdf:li>
                <rdf:li>
                    <foaf:Person>
                        <foaf:surname>Lewis</foaf:surname>
                        <foaf:givenname>Matthew</foaf:givenname>
                    </foaf:Person>
                </rdf:li>
                <rdf:li>
                    <foaf:Person>
                        <foaf:surname>Pearce</foaf:surname>
                        <foaf:givenname>Jake T. M.</foaf:givenname>
                    </foaf:Person>
                </rdf:li>
                <rdf:li>
                    <foaf:Person>
                        <foaf:surname>Elliott</foaf:surname>
                        <foaf:givenname>Paul</foaf:givenname>
                    </foaf:Person>
                </rdf:li>
                <rdf:li>
                    <foaf:Person>
                        <foaf:surname>Nicholson</foaf:surname>
                        <foaf:givenname>Jeremy K.</foaf:givenname>
                    </foaf:Person>
                </rdf:li>
                <rdf:li>
                    <foaf:Person>
                        <foaf:surname>Holmes</foaf:surname>
                        <foaf:givenname>Elaine</foaf:givenname>
                    </foaf:Person>
                </rdf:li>
                <rdf:li>
                    <foaf:Person>
                        <foaf:surname>Ebbels</foaf:surname>
                        <foaf:givenname>Timothy M. D.</foaf:givenname>
                    </foaf:Person>
                </rdf:li>
            </rdf:Seq>
        </bib:authors>
        <dc:identifier>
            <dcterms:URI>
                <rdf:value>http://pubs.acs.org/doi/10.1021/acs.analchem.6b00188</rdf:value>
            </dcterms:URI>
        </dc:identifier>
        <bib:pages>5179-5188</bib:pages>
        <dc:date>2016-05-17</dc:date>
        <dcterms:dateSubmitted>2018-09-03 08:40:59</dcterms:dateSubmitted>
        <z:libraryCatalog>Crossref</z:libraryCatalog>
        <z:language>en</z:language>
        <dc:title>Power Analysis and Sample Size Determination in Metabolic Phenotyping</dc:title>
    </bib:Article>
    <bib:Article rdf:about="http://www.nature.com/articles/s41467-017-01318-5">
        <z:itemType>journalArticle</z:itemType>
        <dcterms:isPartOf rdf:resource="urn:issn:2041-1723"/>
        <bib:authors>
            <rdf:Seq>
                <rdf:li>
                    <foaf:Person>
                        <foaf:surname>Scheubert</foaf:surname>
                        <foaf:givenname>Kerstin</foaf:givenname>
                    </foaf:Person>
                </rdf:li>
                <rdf:li>
                    <foaf:Person>
                        <foaf:surname>Hufsky</foaf:surname>
                        <foaf:givenname>Franziska</foaf:givenname>
                    </foaf:Person>
                </rdf:li>
                <rdf:li>
                    <foaf:Person>
                        <foaf:surname>Petras</foaf:surname>
                        <foaf:givenname>Daniel</foaf:givenname>
                    </foaf:Person>
                </rdf:li>
                <rdf:li>
                    <foaf:Person>
                        <foaf:surname>Wang</foaf:surname>
                        <foaf:givenname>Mingxun</foaf:givenname>
                    </foaf:Person>
                </rdf:li>
                <rdf:li>
                    <foaf:Person>
                        <foaf:surname>Nothias</foaf:surname>
                        <foaf:givenname>Louis-Félix</foaf:givenname>
                    </foaf:Person>
                </rdf:li>
                <rdf:li>
                    <foaf:Person>
                        <foaf:surname>Dührkop</foaf:surname>
                        <foaf:givenname>Kai</foaf:givenname>
                    </foaf:Person>
                </rdf:li>
                <rdf:li>
                    <foaf:Person>
                        <foaf:surname>Bandeira</foaf:surname>
                        <foaf:givenname>Nuno</foaf:givenname>
                    </foaf:Person>
                </rdf:li>
                <rdf:li>
                    <foaf:Person>
                        <foaf:surname>Dorrestein</foaf:surname>
                        <foaf:givenname>Pieter C.</foaf:givenname>
                    </foaf:Person>
                </rdf:li>
                <rdf:li>
                    <foaf:Person>
                        <foaf:surname>Böcker</foaf:surname>
                        <foaf:givenname>Sebastian</foaf:givenname>
                    </foaf:Person>
                </rdf:li>
            </rdf:Seq>
        </bib:authors>
        <dc:identifier>
            <dcterms:URI>
                <rdf:value>http://www.nature.com/articles/s41467-017-01318-5</rdf:value>
            </dcterms:URI>
        </dc:identifier>
        <dc:date>12/2017</dc:date>
        <dcterms:dateSubmitted>2018-09-03 08:41:35</dcterms:dateSubmitted>
        <z:libraryCatalog>Crossref</z:libraryCatalog>
        <z:language>en</z:language>
        <dc:title>Significance estimation for large scale metabolomics annotations by spectral matching</dc:title>
    </bib:Article>
    <bib:Journal rdf:about="urn:issn:2041-1723">
        <prism:volume>8</prism:volume>
        <prism:number>1</prism:number>
        <dc:title>Nature Communications</dc:title>
        <dc:identifier>ISSN 2041-1723</dc:identifier>
        <dc:identifier>DOI 10.1038/s41467-017-01318-5</dc:identifier>
    </bib:Journal>
    <bib:Article rdf:about="http://www.nature.com/articles/nbt.2377">
        <z:itemType>journalArticle</z:itemType>
        <dcterms:isPartOf>
            <bib:Journal>
                <prism:volume>30</prism:volume>
                <prism:number>10</prism:number>
                <dc:title>Nature Biotechnology</dc:title>
                <dc:identifier>ISSN 1087-0156, 1546-1696</dc:identifier>
                <dc:identifier>DOI 10.1038/nbt.2377</dc:identifier>
            </bib:Journal>
        </dcterms:isPartOf>
        <bib:authors>
            <rdf:Seq>
                <rdf:li>
                    <foaf:Person>
                        <foaf:surname>Chambers</foaf:surname>
                        <foaf:givenname>Matthew C</foaf:givenname>
                    </foaf:Person>
                </rdf:li>
                <rdf:li>
                    <foaf:Person>
                        <foaf:surname>Maclean</foaf:surname>
                        <foaf:givenname>Brendan</foaf:givenname>
                    </foaf:Person>
                </rdf:li>
                <rdf:li>
                    <foaf:Person>
                        <foaf:surname>Burke</foaf:surname>
                        <foaf:givenname>Robert</foaf:givenname>
                    </foaf:Person>
                </rdf:li>
                <rdf:li>
                    <foaf:Person>
                        <foaf:surname>Amodei</foaf:surname>
                        <foaf:givenname>Dario</foaf:givenname>
                    </foaf:Person>
                </rdf:li>
                <rdf:li>
                    <foaf:Person>
                        <foaf:surname>Ruderman</foaf:surname>
                        <foaf:givenname>Daniel L</foaf:givenname>
                    </foaf:Person>
                </rdf:li>
                <rdf:li>
                    <foaf:Person>
                        <foaf:surname>Neumann</foaf:surname>
                        <foaf:givenname>Steffen</foaf:givenname>
                    </foaf:Person>
                </rdf:li>
                <rdf:li>
                    <foaf:Person>
                        <foaf:surname>Gatto</foaf:surname>
                        <foaf:givenname>Laurent</foaf:givenname>
                    </foaf:Person>
                </rdf:li>
                <rdf:li>
                    <foaf:Person>
                        <foaf:surname>Fischer</foaf:surname>
                        <foaf:givenname>Bernd</foaf:givenname>
                    </foaf:Person>
                </rdf:li>
                <rdf:li>
                    <foaf:Person>
                        <foaf:surname>Pratt</foaf:surname>
                        <foaf:givenname>Brian</foaf:givenname>
                    </foaf:Person>
                </rdf:li>
                <rdf:li>
                    <foaf:Person>
                        <foaf:surname>Egertson</foaf:surname>
                        <foaf:givenname>Jarrett</foaf:givenname>
                    </foaf:Person>
                </rdf:li>
                <rdf:li>
                    <foaf:Person>
                        <foaf:surname>Hoff</foaf:surname>
                        <foaf:givenname>Katherine</foaf:givenname>
                    </foaf:Person>
                </rdf:li>
                <rdf:li>
                    <foaf:Person>
                        <foaf:surname>Kessner</foaf:surname>
                        <foaf:givenname>Darren</foaf:givenname>
                    </foaf:Person>
                </rdf:li>
                <rdf:li>
                    <foaf:Person>
                        <foaf:surname>Tasman</foaf:surname>
                        <foaf:givenname>Natalie</foaf:givenname>
                    </foaf:Person>
                </rdf:li>
                <rdf:li>
                    <foaf:Person>
                        <foaf:surname>Shulman</foaf:surname>
                        <foaf:givenname>Nicholas</foaf:givenname>
                    </foaf:Person>
                </rdf:li>
                <rdf:li>
                    <foaf:Person>
                        <foaf:surname>Frewen</foaf:surname>
                        <foaf:givenname>Barbara</foaf:givenname>
                    </foaf:Person>
                </rdf:li>
                <rdf:li>
                    <foaf:Person>
                        <foaf:surname>Baker</foaf:surname>
                        <foaf:givenname>Tahmina A</foaf:givenname>
                    </foaf:Person>
                </rdf:li>
                <rdf:li>
                    <foaf:Person>
                        <foaf:surname>Brusniak</foaf:surname>
                        <foaf:givenname>Mi-Youn</foaf:givenname>
                    </foaf:Person>
                </rdf:li>
                <rdf:li>
                    <foaf:Person>
                        <foaf:surname>Paulse</foaf:surname>
                        <foaf:givenname>Christopher</foaf:givenname>
                    </foaf:Person>
                </rdf:li>
                <rdf:li>
                    <foaf:Person>
                        <foaf:surname>Creasy</foaf:surname>
                        <foaf:givenname>David</foaf:givenname>
                    </foaf:Person>
                </rdf:li>
                <rdf:li>
                    <foaf:Person>
                        <foaf:surname>Flashner</foaf:surname>
                        <foaf:givenname>Lisa</foaf:givenname>
                    </foaf:Person>
                </rdf:li>
                <rdf:li>
                    <foaf:Person>
                        <foaf:surname>Kani</foaf:surname>
                        <foaf:givenname>Kian</foaf:givenname>
                    </foaf:Person>
                </rdf:li>
                <rdf:li>
                    <foaf:Person>
                        <foaf:surname>Moulding</foaf:surname>
                        <foaf:givenname>Chris</foaf:givenname>
                    </foaf:Person>
                </rdf:li>
                <rdf:li>
                    <foaf:Person>
                        <foaf:surname>Seymour</foaf:surname>
                        <foaf:givenname>Sean L</foaf:givenname>
                    </foaf:Person>
                </rdf:li>
                <rdf:li>
                    <foaf:Person>
                        <foaf:surname>Nuwaysir</foaf:surname>
                        <foaf:givenname>Lydia M</foaf:givenname>
                    </foaf:Person>
                </rdf:li>
                <rdf:li>
                    <foaf:Person>
                        <foaf:surname>Lefebvre</foaf:surname>
                        <foaf:givenname>Brent</foaf:givenname>
                    </foaf:Person>
                </rdf:li>
                <rdf:li>
                    <foaf:Person>
                        <foaf:surname>Kuhlmann</foaf:surname>
                        <foaf:givenname>Frank</foaf:givenname>
                    </foaf:Person>
                </rdf:li>
                <rdf:li>
                    <foaf:Person>
                        <foaf:surname>Roark</foaf:surname>
                        <foaf:givenname>Joe</foaf:givenname>
                    </foaf:Person>
                </rdf:li>
                <rdf:li>
                    <foaf:Person>
                        <foaf:surname>Rainer</foaf:surname>
                        <foaf:givenname>Paape</foaf:givenname>
                    </foaf:Person>
                </rdf:li>
                <rdf:li>
                    <foaf:Person>
                        <foaf:surname>Detlev</foaf:surname>
                        <foaf:givenname>Suckau</foaf:givenname>
                    </foaf:Person>
                </rdf:li>
                <rdf:li>
                    <foaf:Person>
                        <foaf:surname>Hemenway</foaf:surname>
                        <foaf:givenname>Tina</foaf:givenname>
                    </foaf:Person>
                </rdf:li>
                <rdf:li>
                    <foaf:Person>
                        <foaf:surname>Huhmer</foaf:surname>
                        <foaf:givenname>Andreas</foaf:givenname>
                    </foaf:Person>
                </rdf:li>
                <rdf:li>
                    <foaf:Person>
                        <foaf:surname>Langridge</foaf:surname>
                        <foaf:givenname>James</foaf:givenname>
                    </foaf:Person>
                </rdf:li>
                <rdf:li>
                    <foaf:Person>
                        <foaf:surname>Connolly</foaf:surname>
                        <foaf:givenname>Brian</foaf:givenname>
                    </foaf:Person>
                </rdf:li>
                <rdf:li>
                    <foaf:Person>
                        <foaf:surname>Chadick</foaf:surname>
                        <foaf:givenname>Trey</foaf:givenname>
                    </foaf:Person>
                </rdf:li>
                <rdf:li>
                    <foaf:Person>
                        <foaf:surname>Holly</foaf:surname>
                        <foaf:givenname>Krisztina</foaf:givenname>
                    </foaf:Person>
                </rdf:li>
                <rdf:li>
                    <foaf:Person>
                        <foaf:surname>Eckels</foaf:surname>
                        <foaf:givenname>Josh</foaf:givenname>
                    </foaf:Person>
                </rdf:li>
                <rdf:li>
                    <foaf:Person>
                        <foaf:surname>Deutsch</foaf:surname>
                        <foaf:givenname>Eric W</foaf:givenname>
                    </foaf:Person>
                </rdf:li>
                <rdf:li>
                    <foaf:Person>
                        <foaf:surname>Moritz</foaf:surname>
                        <foaf:givenname>Robert L</foaf:givenname>
                    </foaf:Person>
                </rdf:li>
                <rdf:li>
                    <foaf:Person>
                        <foaf:surname>Katz</foaf:surname>
                        <foaf:givenname>Jonathan E</foaf:givenname>
                    </foaf:Person>
                </rdf:li>
                <rdf:li>
                    <foaf:Person>
                        <foaf:surname>Agus</foaf:surname>
                        <foaf:givenname>David B</foaf:givenname>
                    </foaf:Person>
                </rdf:li>
                <rdf:li>
                    <foaf:Person>
                        <foaf:surname>MacCoss</foaf:surname>
                        <foaf:givenname>Michael</foaf:givenname>
                    </foaf:Person>
                </rdf:li>
                <rdf:li>
                    <foaf:Person>
                        <foaf:surname>Tabb</foaf:surname>
                        <foaf:givenname>David L</foaf:givenname>
                    </foaf:Person>
                </rdf:li>
                <rdf:li>
                    <foaf:Person>
                        <foaf:surname>Mallick</foaf:surname>
                        <foaf:givenname>Parag</foaf:givenname>
                    </foaf:Person>
                </rdf:li>
            </rdf:Seq>
        </bib:authors>
        <dc:identifier>
            <dcterms:URI>
               <rdf:value>http://www.nature.com/articles/nbt.2377</rdf:value>
            </dcterms:URI>
        </dc:identifier>
        <bib:pages>918-920</bib:pages>
        <dc:date>10/2012</dc:date>
        <dcterms:dateSubmitted>2018-09-03 08:42:33</dcterms:dateSubmitted>
        <z:libraryCatalog>Crossref</z:libraryCatalog>
        <z:language>en</z:language>
        <dc:title>A cross-platform toolkit for mass spectrometry and proteomics</dc:title>
    </bib:Article>
    <bib:Article rdf:about="http://doi.wiley.com/10.1002/mrc.2526">
        <z:itemType>journalArticle</z:itemType>
        <dcterms:isPartOf rdf:resource="urn:issn:07491581"/>
        <bib:authors>
            <rdf:Seq>
                <rdf:li>
                    <foaf:Person>
                        <foaf:surname>Lewis</foaf:surname>
                        <foaf:givenname>Ian A.</foaf:givenname>
                    </foaf:Person>
                </rdf:li>
                <rdf:li>
                    <foaf:Person>
                        <foaf:surname>Schommer</foaf:surname>
                        <foaf:givenname>Seth C.</foaf:givenname>
                    </foaf:Person>
                </rdf:li>
                <rdf:li>
                    <foaf:Person>
                        <foaf:surname>Markley</foaf:surname>
                        <foaf:givenname>John L.</foaf:givenname>
                    </foaf:Person>
                </rdf:li>
            </rdf:Seq>
        </bib:authors>
        <dc:identifier>
            <dcterms:URI>
               <rdf:value>http://doi.wiley.com/10.1002/mrc.2526</rdf:value>
            </dcterms:URI>
        </dc:identifier>
        <bib:pages>S123-S126</bib:pages>
        <dc:date>12/2009</dc:date>
        <dcterms:dateSubmitted>2018-09-03 08:43:37</dcterms:dateSubmitted>
        <z:libraryCatalog>Crossref</z:libraryCatalog>
        <z:language>en</z:language>
        <dc:title>rNMR: open source software for identifying and quantifying metabolites in NMR spectra</dc:title>
        <z:shortTitle>rNMR</z:shortTitle>
    </bib:Article>
    <bib:Journal rdf:about="urn:issn:07491581">
        <prism:volume>47</prism:volume>
        <prism:number>S1</prism:number>
        <dc:title>Magnetic Resonance in Chemistry</dc:title>
        <dc:identifier>ISSN 07491581</dc:identifier>
        <dc:identifier>DOI 10.1002/mrc.2526</dc:identifier>
    </bib:Journal>
    <bib:Article rdf:about="https://academic.oup.com/bioinformatics/article-lookup/doi/10.1093/bioinformatics/btv341">
        <z:itemType>journalArticle</z:itemType>
        <dcterms:isPartOf>
            <bib:Journal>
                <prism:volume>31</prism:volume>
                <prism:number>20</prism:number>
                <dc:title>Bioinformatics</dc:title>
                <dc:identifier>ISSN 1367-4803, 1460-2059</dc:identifier>
                <dc:identifier>DOI 10.1093/bioinformatics/btv341</dc:identifier>
            </bib:Journal>
        </dcterms:isPartOf>
        <bib:authors>
            <rdf:Seq>
                <rdf:li>
                    <foaf:Person>
                        <foaf:surname>Rodriguez</foaf:surname>
                        <foaf:givenname>Nicolas</foaf:givenname>
                    </foaf:Person>
                </rdf:li>
                <rdf:li>
                    <foaf:Person>
                        <foaf:surname>Thomas</foaf:surname>
                        <foaf:givenname>Alex</foaf:givenname>
                    </foaf:Person>
                </rdf:li>
                <rdf:li>
                    <foaf:Person>
                        <foaf:surname>Watanabe</foaf:surname>
                        <foaf:givenname>Leandro</foaf:givenname>
                    </foaf:Person>
                </rdf:li>
                <rdf:li>
                    <foaf:Person>
                        <foaf:surname>Vazirabad</foaf:surname>
                        <foaf:givenname>Ibrahim Y.</foaf:givenname>
                    </foaf:Person>
                </rdf:li>
                <rdf:li>
                    <foaf:Person>
                        <foaf:surname>Kofia</foaf:surname>
                        <foaf:givenname>Victor</foaf:givenname>
                    </foaf:Person>
                </rdf:li>
                <rdf:li>
                    <foaf:Person>
                        <foaf:surname>Gómez</foaf:surname>
                        <foaf:givenname>Harold F.</foaf:givenname>
                    </foaf:Person>
                </rdf:li>
                <rdf:li>
                    <foaf:Person>
                        <foaf:surname>Mittag</foaf:surname>
                        <foaf:givenname>Florian</foaf:givenname>
                    </foaf:Person>
                </rdf:li>
                <rdf:li>
                    <foaf:Person>
                        <foaf:surname>Matthes</foaf:surname>
                        <foaf:givenname>Jakob</foaf:givenname>
                    </foaf:Person>
                </rdf:li>
                <rdf:li>
                    <foaf:Person>
                        <foaf:surname>Rudolph</foaf:surname>
                        <foaf:givenname>Jan</foaf:givenname>
                    </foaf:Person>
                </rdf:li>
                <rdf:li>
                    <foaf:Person>
                        <foaf:surname>Wrzodek</foaf:surname>
                        <foaf:givenname>Finja</foaf:givenname>
                    </foaf:Person>
                </rdf:li>
                <rdf:li>
                    <foaf:Person>
                        <foaf:surname>Netz</foaf:surname>
                        <foaf:givenname>Eugen</foaf:givenname>
                    </foaf:Person>
                </rdf:li>
                <rdf:li>
                    <foaf:Person>
                        <foaf:surname>Diamantikos</foaf:surname>
                        <foaf:givenname>Alexander</foaf:givenname>
                    </foaf:Person>
                </rdf:li>
                <rdf:li>
                    <foaf:Person>
                        <foaf:surname>Eichner</foaf:surname>
                        <foaf:givenname>Johannes</foaf:givenname>
                    </foaf:Person>
                </rdf:li>
                <rdf:li>
                    <foaf:Person>
                        <foaf:surname>Keller</foaf:surname>
                        <foaf:givenname>Roland</foaf:givenname>
                    </foaf:Person>
                </rdf:li>
                <rdf:li>
                    <foaf:Person>
                        <foaf:surname>Wrzodek</foaf:surname>
                        <foaf:givenname>Clemens</foaf:givenname>
                    </foaf:Person>
                </rdf:li>
                <rdf:li>
                    <foaf:Person>
                        <foaf:surname>Fröhlich</foaf:surname>
                        <foaf:givenname>Sebastian</foaf:givenname>
                    </foaf:Person>
                </rdf:li>
                <rdf:li>
                    <foaf:Person>
                        <foaf:surname>Lewis</foaf:surname>
                        <foaf:givenname>Nathan E.</foaf:givenname>
                    </foaf:Person>
                </rdf:li>
                <rdf:li>
                    <foaf:Person>
                        <foaf:surname>Myers</foaf:surname>
                        <foaf:givenname>Chris J.</foaf:givenname>
                    </foaf:Person>
                </rdf:li>
                <rdf:li>
                    <foaf:Person>
                        <foaf:surname>Le Novère</foaf:surname>
                        <foaf:givenname>Nicolas</foaf:givenname>
                    </foaf:Person>
                </rdf:li>
                <rdf:li>
                    <foaf:Person>
                        <foaf:surname>Palsson</foaf:surname>
                        <foaf:givenname>Bernhard Ø.</foaf:givenname>
                    </foaf:Person>
                </rdf:li>
                <rdf:li>
                    <foaf:Person>
                        <foaf:surname>Hucka</foaf:surname>
                        <foaf:givenname>Michael</foaf:givenname>
                    </foaf:Person>
                </rdf:li>
                <rdf:li>
                    <foaf:Person>
                        <foaf:surname>Dräger</foaf:surname>
                        <foaf:givenname>Andreas</foaf:givenname>
                    </foaf:Person>
                </rdf:li>
            </rdf:Seq>
        </bib:authors>
        <dc:identifier>
            <dcterms:URI>
                <rdf:value>https://academic.oup.com/bioinformatics/article-lookup/doi/10.1093/bioinformatics/btv341</rdf:value>
            </dcterms:URI>
        </dc:identifier>
        <bib:pages>3383-3386</bib:pages>
        <dc:date>2015-10-15</dc:date>
        <dcterms:dateSubmitted>2018-09-03 08:44:17</dcterms:dateSubmitted>
        <z:libraryCatalog>Crossref</z:libraryCatalog>
        <z:language>en</z:language>
        <dc:title>JSBML 1.0: providing a smorgasbord of options to encode systems biology models: Table 1.</dc:title>
        <z:shortTitle>JSBML 1.0</z:shortTitle>
    </bib:Article>
    <bib:Article rdf:about="http://pubs.acs.org/doi/abs/10.1021/ac800795f">
        <z:itemType>journalArticle</z:itemType>
        <dcterms:isPartOf>
            <bib:Journal>
                <prism:volume>80</prism:volume>
                <prism:number>16</prism:number>
                <dc:title>Analytical Chemistry</dc:title>
                <dc:identifier>ISSN 0003-2700, 1520-6882</dc:identifier>
                <dc:identifier>DOI 10.1021/ac800795f</dc:identifier>
            </bib:Journal>
        </dcterms:isPartOf>
        <bib:authors>
            <rdf:Seq>
                <rdf:li>
                    <foaf:Person>
                        <foaf:surname>Benton</foaf:surname>
                        <foaf:givenname>H. P.</foaf:givenname>
                    </foaf:Person>
                </rdf:li>
                <rdf:li>
                    <foaf:Person>
                        <foaf:surname>Wong</foaf:surname>
                        <foaf:givenname>D. M.</foaf:givenname>
                    </foaf:Person>
                </rdf:li>
                <rdf:li>
                    <foaf:Person>
                        <foaf:surname>Trauger</foaf:surname>
                        <foaf:givenname>S. A.</foaf:givenname>
                    </foaf:Person>
                </rdf:li>
                <rdf:li>
                    <foaf:Person>
                        <foaf:surname>Siuzdak</foaf:surname>
                        <foaf:givenname>G.</foaf:givenname>
                    </foaf:Person>
                </rdf:li>
            </rdf:Seq>
        </bib:authors>
        <dc:identifier>
            <dcterms:URI>
                <rdf:value>http://pubs.acs.org/doi/abs/10.1021/ac800795f</rdf:value>
            </dcterms:URI>
        </dc:identifier>
        <bib:pages>6382-6389</bib:pages>
        <dc:date>08/2008</dc:date>
        <dcterms:dateSubmitted>2018-09-03 08:46:42</dcterms:dateSubmitted>
        <z:libraryCatalog>Crossref</z:libraryCatalog>
        <z:language>en</z:language>
        <dc:title>XCMS &lt;sup&gt;2&lt;/sup&gt; : Processing Tandem Mass Spectrometry Data for Metabolite Identification and Structural Characterization</dc:title>
        <z:shortTitle>XCMS &lt;sup&gt;2&lt;/sup&gt;</z:shortTitle>
    </bib:Article>
    <bib:Article rdf:about="http://www.physiology.org/doi/10.1152/physiolgenomics.00194.2006">
        <z:itemType>journalArticle</z:itemType>
        <dcterms:isPartOf rdf:resource="urn:issn:1094-8341,%201531-2267"/>
        <bib:authors>
            <rdf:Seq>
                <rdf:li>
                    <foaf:Person>
                        <foaf:surname>Salek</foaf:surname>
                        <foaf:givenname>R. M.</foaf:givenname>
                    </foaf:Person>
                </rdf:li>
                <rdf:li>
                    <foaf:Person>
                        <foaf:surname>Maguire</foaf:surname>
                        <foaf:givenname>M. L.</foaf:givenname>
                    </foaf:Person>
                </rdf:li>
                <rdf:li>
                    <foaf:Person>
                        <foaf:surname>Bentley</foaf:surname>
                        <foaf:givenname>E.</foaf:givenname>
                    </foaf:Person>
                </rdf:li>
                <rdf:li>
                    <foaf:Person>
                        <foaf:surname>Rubtsov</foaf:surname>
                        <foaf:givenname>D. V.</foaf:givenname>
                    </foaf:Person>
                </rdf:li>
                <rdf:li>
                    <foaf:Person>
                        <foaf:surname>Hough</foaf:surname>
                        <foaf:givenname>T.</foaf:givenname>
                    </foaf:Person>
                </rdf:li>
                <rdf:li>
                    <foaf:Person>
                        <foaf:surname>Cheeseman</foaf:surname>
                        <foaf:givenname>M.</foaf:givenname>
                    </foaf:Person>
                </rdf:li>
                <rdf:li>
                    <foaf:Person>
                        <foaf:surname>Nunez</foaf:surname>
                        <foaf:givenname>D.</foaf:givenname>
                    </foaf:Person>
                </rdf:li>
                <rdf:li>
                    <foaf:Person>
                        <foaf:surname>Sweatman</foaf:surname>
                        <foaf:givenname>B. C.</foaf:givenname>
                    </foaf:Person>
                </rdf:li>
                <rdf:li>
                    <foaf:Person>
                        <foaf:surname>Haselden</foaf:surname>
                        <foaf:givenname>J. N.</foaf:givenname>
                    </foaf:Person>
                </rdf:li>
                <rdf:li>
                    <foaf:Person>
                        <foaf:surname>Cox</foaf:surname>
                        <foaf:givenname>R. D.</foaf:givenname>
                    </foaf:Person>
                </rdf:li>
                <rdf:li>
                    <foaf:Person>
                        <foaf:surname>Connor</foaf:surname>
                        <foaf:givenname>S. C.</foaf:givenname>
                    </foaf:Person>
                </rdf:li>
                <rdf:li>
                    <foaf:Person>
                        <foaf:surname>Griffin</foaf:surname>
                        <foaf:givenname>J. L.</foaf:givenname>
                    </foaf:Person>
                </rdf:li>
            </rdf:Seq>
        </bib:authors>
        <dc:identifier>
            <dcterms:URI>
                <rdf:value>http://www.physiology.org/doi/10.1152/physiolgenomics.00194.2006</rdf:value>
            </dcterms:URI>
        </dc:identifier>
        <bib:pages>99-108</bib:pages>
        <dc:date>04/2007</dc:date>
        <dcterms:dateSubmitted>2018-09-03 08:53:26</dcterms:dateSubmitted>
        <z:libraryCatalog>Crossref</z:libraryCatalog>
        <z:language>en</z:language>
        <dc:title>A metabolomic comparison of urinary changes in type 2 diabetes in mouse, rat, and human</dc:title>
    </bib:Article>
    <bib:Journal rdf:about="urn:issn:1094-8341,%201531-2267">
        <prism:volume>29</prism:volume>
        <prism:number>2</prism:number>
        <dc:title>Physiological Genomics</dc:title>
        <dc:identifier>ISSN 1094-8341, 1531-2267</dc:identifier>
        <dc:identifier>DOI 10.1152/physiolgenomics.00194.2006</dc:identifier>
    </bib:Journal>
    <bib:Article rdf:about="http://linkinghub.elsevier.com/retrieve/pii/S0958166915000221">
        <z:itemType>journalArticle</z:itemType>
        <dcterms:isPartOf rdf:resource="urn:issn:09581669"/>
        <bib:authors>
            <rdf:Seq>
                <rdf:li>
                    <foaf:Person>
                        <foaf:surname>Buescher</foaf:surname>
                        <foaf:givenname>Joerg M</foaf:givenname>
                    </foaf:Person>
                </rdf:li>
                <rdf:li>
                    <foaf:Person>
                        <foaf:surname>Antoniewicz</foaf:surname>
                        <foaf:givenname>Maciek R</foaf:givenname>
                    </foaf:Person>
                </rdf:li>
                <rdf:li>
                    <foaf:Person>
                        <foaf:surname>Boros</foaf:surname>
                        <foaf:givenname>Laszlo G</foaf:givenname>
                    </foaf:Person>
                </rdf:li>
                <rdf:li>
                    <foaf:Person>
                        <foaf:surname>Burgess</foaf:surname>
                        <foaf:givenname>Shawn C</foaf:givenname>
                    </foaf:Person>
                </rdf:li>
                <rdf:li>
                    <foaf:Person>
                        <foaf:surname>Brunengraber</foaf:surname>
                        <foaf:givenname>Henri</foaf:givenname>
                    </foaf:Person>
                </rdf:li>
                <rdf:li>
                    <foaf:Person>
                        <foaf:surname>Clish</foaf:surname>
                        <foaf:givenname>Clary B</foaf:givenname>
                    </foaf:Person>
                </rdf:li>
                <rdf:li>
                    <foaf:Person>
                        <foaf:surname>DeBerardinis</foaf:surname>
                        <foaf:givenname>Ralph J</foaf:givenname>
                    </foaf:Person>
                </rdf:li>
                <rdf:li>
                    <foaf:Person>
                        <foaf:surname>Feron</foaf:surname>
                        <foaf:givenname>Olivier</foaf:givenname>
                    </foaf:Person>
                </rdf:li>
                <rdf:li>
                    <foaf:Person>
                        <foaf:surname>Frezza</foaf:surname>
                        <foaf:givenname>Christian</foaf:givenname>
                    </foaf:Person>
                </rdf:li>
                <rdf:li>
                    <foaf:Person>
                        <foaf:surname>Ghesquiere</foaf:surname>
                        <foaf:givenname>Bart</foaf:givenname>
                    </foaf:Person>
                </rdf:li>
                <rdf:li>
                    <foaf:Person>
                        <foaf:surname>Gottlieb</foaf:surname>
                        <foaf:givenname>Eyal</foaf:givenname>
                    </foaf:Person>
                </rdf:li>
                <rdf:li>
                    <foaf:Person>
                        <foaf:surname>Hiller</foaf:surname>
                        <foaf:givenname>Karsten</foaf:givenname>
                    </foaf:Person>
                </rdf:li>
                <rdf:li>
                    <foaf:Person>
                        <foaf:surname>Jones</foaf:surname>
                        <foaf:givenname>Russell G</foaf:givenname>
                    </foaf:Person>
                </rdf:li>
                <rdf:li>
                    <foaf:Person>
                        <foaf:surname>Kamphorst</foaf:surname>
                        <foaf:givenname>Jurre J</foaf:givenname>
                    </foaf:Person>
                </rdf:li>
                <rdf:li>
                    <foaf:Person>
                        <foaf:surname>Kibbey</foaf:surname>
                        <foaf:givenname>Richard G</foaf:givenname>
                    </foaf:Person>
                </rdf:li>
                <rdf:li>
                    <foaf:Person>
                        <foaf:surname>Kimmelman</foaf:surname>
                        <foaf:givenname>Alec C</foaf:givenname>
                    </foaf:Person>
                </rdf:li>
                <rdf:li>
                    <foaf:Person>
                        <foaf:surname>Locasale</foaf:surname>
                        <foaf:givenname>Jason W</foaf:givenname>
                    </foaf:Person>
                </rdf:li>
                <rdf:li>
                    <foaf:Person>
                        <foaf:surname>Lunt</foaf:surname>
                        <foaf:givenname>Sophia Y</foaf:givenname>
                    </foaf:Person>
                </rdf:li>
                <rdf:li>
                    <foaf:Person>
                        <foaf:surname>Maddocks</foaf:surname>
                        <foaf:givenname>Oliver DK</foaf:givenname>
                    </foaf:Person>
                </rdf:li>
                <rdf:li>
                    <foaf:Person>
                        <foaf:surname>Malloy</foaf:surname>
                        <foaf:givenname>Craig</foaf:givenname>
                    </foaf:Person>
                </rdf:li>
                <rdf:li>
                    <foaf:Person>
                        <foaf:surname>Metallo</foaf:surname>
                        <foaf:givenname>Christian M</foaf:givenname>
                    </foaf:Person>
                </rdf:li>
                <rdf:li>
                    <foaf:Person>
                        <foaf:surname>Meuillet</foaf:surname>
                        <foaf:givenname>Emmanuelle J</foaf:givenname>
                    </foaf:Person>
                </rdf:li>
                <rdf:li>
                    <foaf:Person>
                        <foaf:surname>Munger</foaf:surname>
                        <foaf:givenname>Joshua</foaf:givenname>
                    </foaf:Person>
                </rdf:li>
                <rdf:li>
                    <foaf:Person>
                        <foaf:surname>Nöh</foaf:surname>
                        <foaf:givenname>Katharina</foaf:givenname>
                    </foaf:Person>
                </rdf:li>
                <rdf:li>
                    <foaf:Person>
                        <foaf:surname>Rabinowitz</foaf:surname>
                        <foaf:givenname>Joshua D</foaf:givenname>
                    </foaf:Person>
                </rdf:li>
                <rdf:li>
                    <foaf:Person>
                        <foaf:surname>Ralser</foaf:surname>
                        <foaf:givenname>Markus</foaf:givenname>
                    </foaf:Person>
                </rdf:li>
                <rdf:li>
                    <foaf:Person>
                        <foaf:surname>Sauer</foaf:surname>
                        <foaf:givenname>Uwe</foaf:givenname>
                    </foaf:Person>
                </rdf:li>
                <rdf:li>
                    <foaf:Person>
                        <foaf:surname>Stephanopoulos</foaf:surname>
                        <foaf:givenname>Gregory</foaf:givenname>
                    </foaf:Person>
                </rdf:li>
                <rdf:li>
                    <foaf:Person>
                        <foaf:surname>St-Pierre</foaf:surname>
                        <foaf:givenname>Julie</foaf:givenname>
                    </foaf:Person>
                </rdf:li>
                <rdf:li>
                    <foaf:Person>
                        <foaf:surname>Tennant</foaf:surname>
                        <foaf:givenname>Daniel A</foaf:givenname>
                    </foaf:Person>
                </rdf:li>
                <rdf:li>
                    <foaf:Person>
                        <foaf:surname>Wittmann</foaf:surname>
                        <foaf:givenname>Christoph</foaf:givenname>
                    </foaf:Person>
                </rdf:li>
                <rdf:li>
                    <foaf:Person>
                        <foaf:surname>Vander Heiden</foaf:surname>
                        <foaf:givenname>Matthew G</foaf:givenname>
                    </foaf:Person>
                </rdf:li>
                <rdf:li>
                    <foaf:Person>
                        <foaf:surname>Vazquez</foaf:surname>
                        <foaf:givenname>Alexei</foaf:givenname>
                    </foaf:Person>
                </rdf:li>
                <rdf:li>
                    <foaf:Person>
                        <foaf:surname>Vousden</foaf:surname>
                        <foaf:givenname>Karen</foaf:givenname>
                    </foaf:Person>
                </rdf:li>
                <rdf:li>
                    <foaf:Person>
                        <foaf:surname>Young</foaf:surname>
                        <foaf:givenname>Jamey D</foaf:givenname>
                    </foaf:Person>
                </rdf:li>
                <rdf:li>
                    <foaf:Person>
                        <foaf:surname>Zamboni</foaf:surname>
                        <foaf:givenname>Nicola</foaf:givenname>
                    </foaf:Person>
                </rdf:li>
                <rdf:li>
                    <foaf:Person>
                        <foaf:surname>Fendt</foaf:surname>
                        <foaf:givenname>Sarah-Maria</foaf:givenname>
                    </foaf:Person>
                </rdf:li>
            </rdf:Seq>
        </bib:authors>
        <dc:identifier>
            <dcterms:URI>
                <rdf:value>http://linkinghub.elsevier.com/retrieve/pii/S0958166915000221</rdf:value>
            </dcterms:URI>
        </dc:identifier>
        <bib:pages>189-201</bib:pages>
        <dc:date>08/2015</dc:date>
        <dcterms:dateSubmitted>2018-09-03 08:54:52</dcterms:dateSubmitted>
        <z:libraryCatalog>Crossref</z:libraryCatalog>
        <z:language>en</z:language>
        <dc:title>A roadmap for interpreting 13 C metabolite labeling patterns from cells</dc:title>
    </bib:Article>
    <bib:Journal rdf:about="urn:issn:09581669">
        <prism:volume>34</prism:volume>
        <dc:title>Current Opinion in Biotechnology</dc:title>
        <dc:identifier>ISSN 09581669</dc:identifier>
        <dc:identifier>DOI 10.1016/j.copbio.2015.02.003</dc:identifier>
    </bib:Journal>
    <bib:Article rdf:about="http://linkinghub.elsevier.com/retrieve/pii/S0958166914002183">
        <z:itemType>journalArticle</z:itemType>
        <dcterms:isPartOf>
            <bib:Journal>
                <prism:volume>34</prism:volume>
                <dc:title>Current Opinion in Biotechnology</dc:title>
                <dc:identifier>ISSN 09581669</dc:identifier>
                <dc:identifier>DOI 10.1016/j.copbio.2014.12.003</dc:identifier>
            </bib:Journal>
        </dcterms:isPartOf>
        <bib:authors>
            <rdf:Seq>
                <rdf:li>
                    <foaf:Person>
                        <foaf:surname>Niedenführ</foaf:surname>
                        <foaf:givenname>Sebastian</foaf:givenname>
                    </foaf:Person>
                </rdf:li>
                <rdf:li>
                    <foaf:Person>
                        <foaf:surname>Wiechert</foaf:surname>
                        <foaf:givenname>Wolfgang</foaf:givenname>
                    </foaf:Person>
                </rdf:li>
                <rdf:li>
                    <foaf:Person>
                        <foaf:surname>Nöh</foaf:surname>
                        <foaf:givenname>Katharina</foaf:givenname>
                    </foaf:Person>
                </rdf:li>
            </rdf:Seq>
        </bib:authors>
        <dc:identifier>
            <dcterms:URI>
                <rdf:value>http://linkinghub.elsevier.com/retrieve/pii/S0958166914002183</rdf:value>
            </dcterms:URI>
        </dc:identifier>
        <bib:pages>82-90</bib:pages>
        <dc:date>08/2015</dc:date>
        <dcterms:dateSubmitted>2018-09-03 08:55:03</dcterms:dateSubmitted>
        <z:libraryCatalog>Crossref</z:libraryCatalog>
        <z:language>en</z:language>
        <dc:title>How to measure metabolic fluxes: a taxonomic guide for 13 C fluxomics</dc:title>
        <z:shortTitle>How to measure metabolic fluxes</z:shortTitle>
    </bib:Article>
    <bib:Article rdf:about="http://www.thno.org/v08p4477.htm">
        <z:itemType>journalArticle</z:itemType>
        <dcterms:isPartOf rdf:resource="urn:issn:1838-7640"/>
        <bib:authors>
            <rdf:Seq>
                <rdf:li>
                    <foaf:Person>
                        <foaf:surname>Herman</foaf:surname>
                        <foaf:givenname>Stephanie</foaf:givenname>
                    </foaf:Person>
                </rdf:li>
                <rdf:li>
                    <foaf:Person>
                        <foaf:surname>Khoonsari</foaf:surname>
                        <foaf:givenname>Payam Emami</foaf:givenname>
                    </foaf:Person>
                </rdf:li>
                <rdf:li>
                    <foaf:Person>
                        <foaf:surname>Tolf</foaf:surname>
                        <foaf:givenname>Andreas</foaf:givenname>
                    </foaf:Person>
                </rdf:li>
                <rdf:li>
                    <foaf:Person>
                        <foaf:surname>Steinmetz</foaf:surname>
                        <foaf:givenname>Julia</foaf:givenname>
                    </foaf:Person>
                </rdf:li>
                <rdf:li>
                    <foaf:Person>
                        <foaf:surname>Zetterberg</foaf:surname>
                        <foaf:givenname>Henrik</foaf:givenname>
                    </foaf:Person>
                </rdf:li>
                <rdf:li>
                    <foaf:Person>
                        <foaf:surname>Åkerfeldt</foaf:surname>
                        <foaf:givenname>Torbjörn</foaf:givenname>
                    </foaf:Person>
                </rdf:li>
                <rdf:li>
                    <foaf:Person>
                        <foaf:surname>Jakobsson</foaf:surname>
                        <foaf:givenname>Per-Johan</foaf:givenname>
                    </foaf:Person>
                </rdf:li>
                <rdf:li>
                    <foaf:Person>
                        <foaf:surname>Larsson</foaf:surname>
                        <foaf:givenname>Anders</foaf:givenname>
                    </foaf:Person>
                </rdf:li>
                <rdf:li>
                    <foaf:Person>
                        <foaf:surname>Spjuth</foaf:surname>
                        <foaf:givenname>Ola</foaf:givenname>
                    </foaf:Person>
                </rdf:li>
                <rdf:li>
                    <foaf:Person>
                        <foaf:surname>Burman</foaf:surname>
                        <foaf:givenname>Joachim</foaf:givenname>
                    </foaf:Person>
                </rdf:li>
                <rdf:li>
                    <foaf:Person>
                        <foaf:surname>Kultima</foaf:surname>
                        <foaf:givenname>Kim</foaf:givenname>
                    </foaf:Person>
                </rdf:li>
            </rdf:Seq>
        </bib:authors>
        <dc:identifier>
            <dcterms:URI>
               <rdf:value>http://www.thno.org/v08p4477.htm</rdf:value>
            </dcterms:URI>
        </dc:identifier>
        <bib:pages>4477-4490</bib:pages>
        <dc:date>2018</dc:date>
        <dcterms:dateSubmitted>2018-09-03 08:56:16</dcterms:dateSubmitted>
        <z:libraryCatalog>Crossref</z:libraryCatalog>
        <z:language>en</z:language>
        <dc:title>Integration of magnetic resonance imaging and protein and metabolite CSF measurements to enable early diagnosis of secondary progressive multiple sclerosis</dc:title>
    </bib:Article>
    <bib:Journal rdf:about="urn:issn:1838-7640">
        <prism:volume>8</prism:volume>
        <prism:number>16</prism:number>
        <dc:title>Theranostics</dc:title>
        <dc:identifier>ISSN 1838-7640</dc:identifier>
        <dc:identifier>DOI 10.7150/thno.26249</dc:identifier>
    </bib:Journal>
    <bib:Article rdf:about="https://academic.oup.com/nar/article/46/W1/W486/4995686">
        <z:itemType>journalArticle</z:itemType>
        <dcterms:isPartOf>
            <bib:Journal>
                <prism:volume>46</prism:volume>
                <prism:number>W1</prism:number>
                <dc:title>Nucleic Acids Research</dc:title>
                <dc:identifier>ISSN 0305-1048, 1362-4962</dc:identifier>
                <dc:identifier>DOI 10.1093/nar/gky310</dc:identifier>
            </bib:Journal>
        </dcterms:isPartOf>
        <bib:authors>
            <rdf:Seq>
                <rdf:li>
                    <foaf:Person>
                        <foaf:surname>Chong</foaf:surname>
                        <foaf:givenname>Jasmine</foaf:givenname>
                    </foaf:Person>
                </rdf:li>
                <rdf:li>
                    <foaf:Person>
                        <foaf:surname>Soufan</foaf:surname>
                        <foaf:givenname>Othman</foaf:givenname>
                    </foaf:Person>
                </rdf:li>
                <rdf:li>
                    <foaf:Person>
                        <foaf:surname>Li</foaf:surname>
                        <foaf:givenname>Carin</foaf:givenname>
                    </foaf:Person>
                </rdf:li>
                <rdf:li>
                    <foaf:Person>
                        <foaf:surname>Caraus</foaf:surname>
                        <foaf:givenname>Iurie</foaf:givenname>
                    </foaf:Person>
                </rdf:li>
                <rdf:li>
                    <foaf:Person>
                        <foaf:surname>Li</foaf:surname>
                        <foaf:givenname>Shuzhao</foaf:givenname>
                    </foaf:Person>
                </rdf:li>
                <rdf:li>
                    <foaf:Person>
                        <foaf:surname>Bourque</foaf:surname>
                        <foaf:givenname>Guillaume</foaf:givenname>
                    </foaf:Person>
                </rdf:li>
                <rdf:li>
                    <foaf:Person>
                        <foaf:surname>Wishart</foaf:surname>
                        <foaf:givenname>David S</foaf:givenname>
                    </foaf:Person>
                </rdf:li>
                <rdf:li>
                    <foaf:Person>
                        <foaf:surname>Xia</foaf:surname>
                        <foaf:givenname>Jianguo</foaf:givenname>
                    </foaf:Person>
                </rdf:li>
            </rdf:Seq>
        </bib:authors>
        <link:link rdf:resource="#item_1157"/>
        <dc:identifier>
            <dcterms:URI>
                <rdf:value>https://academic.oup.com/nar/article/46/W1/W486/4995686</rdf:value>
            </dcterms:URI>
        </dc:identifier>
        <bib:pages>W486-W494</bib:pages>
        <dc:date>2018-07-02</dc:date>
        <dcterms:dateSubmitted>2018-10-16 08:07:21</dcterms:dateSubmitted>
        <z:libraryCatalog>Crossref</z:libraryCatalog>
        <z:language>en</z:language>
        <dcterms:abstract>We present a new update to MetaboAnalyst (version 4.0) for comprehensive metabolomic data analysis, interpretation, and integration with other omics data. Since the last major update in 2015, MetaboAnalyst has continued to evolve based on user feedback and technological advancements in the ﬁeld. For this year’s update, four new key features have been added to MetaboAnalyst 4.0, including: (1) real-time R command tracking and display coupled with the release of a companion MetaboAnalystR package; (2) a MS Peaks to Pathways module for prediction of pathway activity from untargeted mass spectral data using the mummichog algorithm; (3) a Biomarker Metaanalysis module for robust biomarker identiﬁcation through the combination of multiple metabolomic datasets and (4) a Network Explorer module for integrative analysis of metabolomics, metagenomics, and/or transcriptomics data. The user interface of MetaboAnalyst 4.0 has been reengineered to provide a more modern look and feel, as well as to give more space and ﬂexibility to introduce new functions. The underlying knowledgebases (compound libraries, metabolite sets, and metabolic pathways) have also been updated based on the latest data from the Human Metabolome Database (HMDB). A Docker image of MetaboAnalyst is also available to facilitate download and local installation of MetaboAnalyst. MetaboAnalyst 4.0 is freely available at http: //metaboanalyst.ca.</dcterms:abstract>
        <dc:title>MetaboAnalyst 4.0: towards more transparent and integrative metabolomics analysis</dc:title>
        <z:shortTitle>MetaboAnalyst 4.0</z:shortTitle>
    </bib:Article>
    <z:Attachment rdf:about="#item_1157">
        <z:itemType>attachment</z:itemType>
        <dc:title>Chong et al. - 2018 - MetaboAnalyst 4.0 towards more transparent and in.pdf</dc:title>
        <link:type>application/pdf</link:type>
    </z:Attachment>
    <bib:Article rdf:about="https://linkinghub.elsevier.com/retrieve/pii/S187705091632110X">
        <z:itemType>journalArticle</z:itemType>
        <dcterms:isPartOf rdf:resource="urn:issn:18770509"/>
        <bib:authors>
            <rdf:Seq>
                <rdf:li>
                    <foaf:Person>
                        <foaf:surname>Viljoen</foaf:surname>
                        <foaf:givenname>Matthew</foaf:givenname>
                    </foaf:Person>
                </rdf:li>
                <rdf:li>
                    <foaf:Person>
                        <foaf:surname>Dutka</foaf:surname>
                        <foaf:givenname>Łukasz</foaf:givenname>
                    </foaf:Person>
                </rdf:li>
                <rdf:li>
                    <foaf:Person>
                        <foaf:surname>Kryza</foaf:surname>
                        <foaf:givenname>Bartosz</foaf:givenname>
                    </foaf:Person>
                </rdf:li>
                <rdf:li>
                    <foaf:Person>
                        <foaf:surname>Chen</foaf:surname>
                        <foaf:givenname>Yin</foaf:givenname>
                    </foaf:Person>
                </rdf:li>
            </rdf:Seq>
        </bib:authors>
        <link:link rdf:resource="#item_1160"/>
        <dc:identifier>
            <dcterms:URI>
                <rdf:value>https://linkinghub.elsevier.com/retrieve/pii/S187705091632110X</rdf:value>
            </dcterms:URI>
        </dc:identifier>
        <bib:pages>148-152</bib:pages>
        <dc:date>2016</dc:date>
        <dcterms:dateSubmitted>2018-10-16 08:26:47</dcterms:dateSubmitted>
        <z:libraryCatalog>Crossref</z:libraryCatalog>
        <z:language>en</z:language>
        <dcterms:abstract>This paper introduces the EGI Open Data Platform and the EGI DataHub, outlines their functionality and explains how this meets the requirements of EGI end users. The paper also explains how these new services can support the European Open Science Cloud and will fit into the future European Strategy Report on Research Infrastructures (ESFRI).</dcterms:abstract>
        <dc:title>Towards European Open Science Commons: The EGI Open Data Platform and the EGI DataHub</dc:title>
        <z:shortTitle>Towards European Open Science Commons</z:shortTitle>
    </bib:Article>
    <bib:Journal rdf:about="urn:issn:18770509">
        <prism:volume>97</prism:volume>
        <dc:title>Procedia Computer Science</dc:title>
        <dc:identifier>ISSN 18770509</dc:identifier>
        <dc:identifier>DOI 10.1016/j.procs.2016.08.294</dc:identifier>
    </bib:Journal>
    <z:Attachment rdf:about="#item_1160">
        <z:itemType>attachment</z:itemType>
        <dc:title>Viljoen et al. - 2016 - Towards European Open Science Commons The EGI Ope.pdf</dc:title>
        <link:type>application/pdf</link:type>
    </z:Attachment>
    <bib:Article rdf:about="http://arxiv.org/abs/1603.09536">
        <z:itemType>journalArticle</z:itemType>
        <dcterms:isPartOf>
           <bib:Journal><dc:title>arXiv:1603.09536 [cs]</dc:title></bib:Journal>
        </dcterms:isPartOf>
        <bib:authors>
            <rdf:Seq>
                <rdf:li>
                    <foaf:Person>
                        <foaf:surname>Salomoni</foaf:surname>
                        <foaf:givenname>D.</foaf:givenname>
                    </foaf:Person>
                </rdf:li>
                <rdf:li>
                    <foaf:Person>
                        <foaf:surname>Campos</foaf:surname>
                        <foaf:givenname>I.</foaf:givenname>
                    </foaf:Person>
                </rdf:li>
                <rdf:li>
                    <foaf:Person>
                        <foaf:surname>Gaido</foaf:surname>
                        <foaf:givenname>L.</foaf:givenname>
                    </foaf:Person>
                </rdf:li>
                <rdf:li>
                    <foaf:Person>
                        <foaf:surname>Donvito</foaf:surname>
                        <foaf:givenname>G.</foaf:givenname>
                    </foaf:Person>
                </rdf:li>
                <rdf:li>
                    <foaf:Person>
                        <foaf:surname>Antonacci</foaf:surname>
                        <foaf:givenname>M.</foaf:givenname>
                    </foaf:Person>
                </rdf:li>
                <rdf:li>
                    <foaf:Person>
                        <foaf:surname>Fuhrman</foaf:surname>
                        <foaf:givenname>P.</foaf:givenname>
                    </foaf:Person>
                </rdf:li>
                <rdf:li>
                    <foaf:Person>
                        <foaf:surname>Marco</foaf:surname>
                        <foaf:givenname>J.</foaf:givenname>
                    </foaf:Person>
                </rdf:li>
                <rdf:li>
                    <foaf:Person>
                        <foaf:surname>Lopez-Garcia</foaf:surname>
                        <foaf:givenname>A.</foaf:givenname>
                    </foaf:Person>
                </rdf:li>
                <rdf:li>
                    <foaf:Person>
                        <foaf:surname>Orviz</foaf:surname>
                        <foaf:givenname>P.</foaf:givenname>
                    </foaf:Person>
                </rdf:li>
                <rdf:li>
                    <foaf:Person>
                        <foaf:surname>Blanquer</foaf:surname>
                        <foaf:givenname>I.</foaf:givenname>
                    </foaf:Person>
                </rdf:li>
                <rdf:li>
                    <foaf:Person>
                        <foaf:surname>Caballer</foaf:surname>
                        <foaf:givenname>M.</foaf:givenname>
                    </foaf:Person>
                </rdf:li>
                <rdf:li>
                    <foaf:Person>
                        <foaf:surname>Molto</foaf:surname>
                        <foaf:givenname>G.</foaf:givenname>
                    </foaf:Person>
                </rdf:li>
                <rdf:li>
                    <foaf:Person>
                        <foaf:surname>Plociennik</foaf:surname>
                        <foaf:givenname>M.</foaf:givenname>
                    </foaf:Person>
                </rdf:li>
                <rdf:li>
                    <foaf:Person>
                        <foaf:surname>Owsiak</foaf:surname>
                        <foaf:givenname>M.</foaf:givenname>
                    </foaf:Person>
                </rdf:li>
                <rdf:li>
                    <foaf:Person>
                        <foaf:surname>Urbaniak</foaf:surname>
                        <foaf:givenname>M.</foaf:givenname>
                    </foaf:Person>
                </rdf:li>
                <rdf:li>
                    <foaf:Person>
                        <foaf:surname>Hardt</foaf:surname>
                        <foaf:givenname>M.</foaf:givenname>
                    </foaf:Person>
                </rdf:li>
                <rdf:li>
                    <foaf:Person>
                        <foaf:surname>Ceccanti</foaf:surname>
                        <foaf:givenname>A.</foaf:givenname>
                    </foaf:Person>
                </rdf:li>
                <rdf:li>
                    <foaf:Person>
                        <foaf:surname>Wegh</foaf:surname>
                        <foaf:givenname>B.</foaf:givenname>
                    </foaf:Person>
                </rdf:li>
                <rdf:li>
                    <foaf:Person>
                        <foaf:surname>Gomes</foaf:surname>
                        <foaf:givenname>J.</foaf:givenname>
                    </foaf:Person>
                </rdf:li>
                <rdf:li>
                    <foaf:Person>
                        <foaf:surname>David</foaf:surname>
                        <foaf:givenname>M.</foaf:givenname>
                    </foaf:Person>
                </rdf:li>
                <rdf:li>
                    <foaf:Person>
                        <foaf:surname>Aiftimiei</foaf:surname>
                        <foaf:givenname>C.</foaf:givenname>
                    </foaf:Person>
                </rdf:li>
                <rdf:li>
                    <foaf:Person>
                        <foaf:surname>Dutka</foaf:surname>
                        <foaf:givenname>L.</foaf:givenname>
                    </foaf:Person>
                </rdf:li>
                <rdf:li>
                    <foaf:Person>
                        <foaf:surname>Kryza</foaf:surname>
                        <foaf:givenname>B.</foaf:givenname>
                    </foaf:Person>
                </rdf:li>
                <rdf:li>
                    <foaf:Person>
                        <foaf:surname>Szepieniec</foaf:surname>
                        <foaf:givenname>T.</foaf:givenname>
                    </foaf:Person>
                </rdf:li>
                <rdf:li>
                    <foaf:Person>
                        <foaf:surname>Fiore</foaf:surname>
                        <foaf:givenname>S.</foaf:givenname>
                    </foaf:Person>
                </rdf:li>
                <rdf:li>
                    <foaf:Person>
                        <foaf:surname>Aloisio</foaf:surname>
                        <foaf:givenname>G.</foaf:givenname>
                    </foaf:Person>
                </rdf:li>
                <rdf:li>
                    <foaf:Person>
                        <foaf:surname>Barbera</foaf:surname>
                        <foaf:givenname>R.</foaf:givenname>
                    </foaf:Person>
                </rdf:li>
                <rdf:li>
                    <foaf:Person>
                        <foaf:surname>Bruno</foaf:surname>
                        <foaf:givenname>R.</foaf:givenname>
                    </foaf:Person>
                </rdf:li>
                <rdf:li>
                    <foaf:Person>
                        <foaf:surname>Fargetta</foaf:surname>
                        <foaf:givenname>M.</foaf:givenname>
                    </foaf:Person>
                </rdf:li>
                <rdf:li>
                    <foaf:Person>
                        <foaf:surname>Giorgio</foaf:surname>
                        <foaf:givenname>E.</foaf:givenname>
                    </foaf:Person>
                </rdf:li>
                <rdf:li>
                    <foaf:Person>
                        <foaf:surname>Reynaud</foaf:surname>
                        <foaf:givenname>S.</foaf:givenname>
                    </foaf:Person>
                </rdf:li>
                <rdf:li>
                    <foaf:Person>
                        <foaf:surname>Schwarz</foaf:surname>
                        <foaf:givenname>L.</foaf:givenname>
                    </foaf:Person>
                </rdf:li>
                <rdf:li>
                    <foaf:Person>
                        <foaf:surname>Dorigo</foaf:surname>
                        <foaf:givenname>A.</foaf:givenname>
                    </foaf:Person>
                </rdf:li>
                <rdf:li>
                    <foaf:Person>
                        <foaf:surname>Bell</foaf:surname>
                        <foaf:givenname>T.</foaf:givenname>
                    </foaf:Person>
                </rdf:li>
                <rdf:li>
                    <foaf:Person>
                        <foaf:surname>Rocha</foaf:surname>
                        <foaf:givenname>R.</foaf:givenname>
                    </foaf:Person>
                </rdf:li>
            </rdf:Seq>
        </bib:authors>
        <dcterms:isReferencedBy rdf:resource="#item_1163"/>
        <link:link rdf:resource="#item_1159"/>
        <dc:identifier>
            <dcterms:URI>
               <rdf:value>http://arxiv.org/abs/1603.09536</rdf:value>
            </dcterms:URI>
        </dc:identifier>
        <dc:date>2016-03-31</dc:date>
        <dc:description>arXiv: 1603.09536</dc:description>
        <dcterms:dateSubmitted>2018-10-16 08:26:51</dcterms:dateSubmitted>
        <z:libraryCatalog>arXiv.org</z:libraryCatalog>
        <z:language>en</z:language>
        <dcterms:abstract>In this paper we describe the architecture of a Platform as a Service (PaaS) oriented to computing and data analysis. In order to clarify the choices we made, we explain the features using practical examples, applied to several known usage patterns in the area of HEP computing. The proposed architecture is devised to provide researchers with a uniﬁed view of distributed computing infrastructures, focusing in facilitating seamless access. In this respect the Platform is able to proﬁt from the most recent developments for computing and processing large amounts of data, and to exploit current storage and preservation technologies, with the appropriate mechanisms to ensure security and privacy.</dcterms:abstract>
        <dc:title>INDIGO-Datacloud: foundations and architectural description of a Platform as a Service oriented to scientific computing</dc:title>
        <z:shortTitle>INDIGO-Datacloud</z:shortTitle>
    </bib:Article>
    <bib:Memo rdf:about="#item_1163">
       <rdf:value>Comment: 31 pages, 12 Figures</rdf:value>
    </bib:Memo>
    <z:Attachment rdf:about="#item_1159">
        <z:itemType>attachment</z:itemType>
        <dc:title>Salomoni et al. - 2016 - INDIGO-Datacloud foundations and architectural de.pdf</dc:title>
        <link:type>application/pdf</link:type>
    </z:Attachment>
    <bib:Article rdf:about="#item_1165">
        <z:itemType>journalArticle</z:itemType>
        <dcterms:isPartOf>
           <bib:Journal><dc:title>arXiv:1805.06180 [cs]</dc:title></bib:Journal>
        </dcterms:isPartOf>
        <bib:authors>
            <rdf:Seq>
                <rdf:li>
                    <foaf:Person>
                        <foaf:surname>Capuccini</foaf:surname>
                        <foaf:givenname>Marco</foaf:givenname>
                    </foaf:Person>
                </rdf:li>
                <rdf:li>
                    <foaf:Person>
                        <foaf:surname>Larsson</foaf:surname>
                        <foaf:givenname>Anders</foaf:givenname>
                    </foaf:Person>
                </rdf:li>
                <rdf:li>
                    <foaf:Person>
                        <foaf:surname>Carone</foaf:surname>
                        <foaf:givenname>Matteo</foaf:givenname>
                    </foaf:Person>
                </rdf:li>
                <rdf:li>
                    <foaf:Person>
                        <foaf:surname>Novella</foaf:surname>
                        <foaf:givenname>Jon Ander</foaf:givenname>
                    </foaf:Person>
                </rdf:li>
                <rdf:li>
                    <foaf:Person>
                        <foaf:surname>Sadawi</foaf:surname>
                        <foaf:givenname>Noureddin</foaf:givenname>
                    </foaf:Person>
                </rdf:li>
                <rdf:li>
                    <foaf:Person>
                        <foaf:surname>Gao</foaf:surname>
                        <foaf:givenname>Jianliang</foaf:givenname>
                    </foaf:Person>
                </rdf:li>
                <rdf:li>
                    <foaf:Person>
                        <foaf:surname>Toor</foaf:surname>
                        <foaf:givenname>Salman</foaf:givenname>
                    </foaf:Person>
                </rdf:li>
                <rdf:li>
                    <foaf:Person>
                        <foaf:surname>Spjuth</foaf:surname>
                        <foaf:givenname>Ola</foaf:givenname>
                    </foaf:Person>
                </rdf:li>
            </rdf:Seq>
        </bib:authors>
        <link:link rdf:resource="#item_1164"/>
        <dc:identifier>
            <dcterms:URI>
               <rdf:value>http://arxiv.org/abs/1805.06180</rdf:value>
            </dcterms:URI>
        </dc:identifier>
        <dc:date>2018-05-16</dc:date>
        <dc:description>arXiv: 1805.06180</dc:description>
        <dcterms:dateSubmitted>2018-10-16 08:29:29</dcterms:dateSubmitted>
        <z:libraryCatalog>arXiv.org</z:libraryCatalog>
        <z:language>en</z:language>
        <dcterms:abstract>The computational demands for scientiﬁc applications are continuously increasing. The emergence of cloud computing has enabled on-demand resource allocation. However, relying solely on infrastructure as a service does not achieve the degree of ﬂexibility required by the scientiﬁc community. Here we present a microservice-oriented methodology, where scientiﬁc applications run in a distributed orchestration platform as software containers, referred to as on-demand, virtual research environments. The methodology is vendor agnostic and we provide an open source implementation that supports the major cloud providers, oﬀering elastic and resilient management of scientiﬁc pipelines. We demonstrate applicability and scalability of our methodology in life science applications, but the methodology is general and can be applied to other scientiﬁc domains.</dcterms:abstract>
        <dc:title>On-Demand Virtual Research Environments using Microservices</dc:title>
    </bib:Article>
    <z:Attachment rdf:about="#item_1164">
        <z:itemType>attachment</z:itemType>
        <dc:title>Capuccini et al. - 2018 - On-Demand Virtual Research Environments using Micr.pdf</dc:title>
        <link:type>application/pdf</link:type>
    </z:Attachment>
    <bib:Article rdf:about="http://journals.sagepub.com/doi/10.1177/1087057116679993">
        <z:itemType>journalArticle</z:itemType>
        <dcterms:isPartOf rdf:resource="urn:issn:2472-5552,%202472-5560"/>
        <bib:authors>
            <rdf:Seq>
                <rdf:li>
                    <foaf:Person>
                        <foaf:surname>Moutsatsos</foaf:surname>
                        <foaf:givenname>Ioannis K.</foaf:givenname>
                    </foaf:Person>
                </rdf:li>
                <rdf:li>
                    <foaf:Person>
                        <foaf:surname>Hossain</foaf:surname>
                        <foaf:givenname>Imtiaz</foaf:givenname>
                    </foaf:Person>
                </rdf:li>
                <rdf:li>
                    <foaf:Person>
                        <foaf:surname>Agarinis</foaf:surname>
                        <foaf:givenname>Claudia</foaf:givenname>
                    </foaf:Person>
                </rdf:li>
                <rdf:li>
                    <foaf:Person>
                        <foaf:surname>Harbinski</foaf:surname>
                        <foaf:givenname>Fred</foaf:givenname>
                    </foaf:Person>
                </rdf:li>
                <rdf:li>
                    <foaf:Person>
                        <foaf:surname>Abraham</foaf:surname>
                        <foaf:givenname>Yann</foaf:givenname>
                    </foaf:Person>
                </rdf:li>
                <rdf:li>
                    <foaf:Person>
                        <foaf:surname>Dobler</foaf:surname>
                        <foaf:givenname>Luc</foaf:givenname>
                    </foaf:Person>
                </rdf:li>
                <rdf:li>
                    <foaf:Person>
                        <foaf:surname>Zhang</foaf:surname>
                        <foaf:givenname>Xian</foaf:givenname>
                    </foaf:Person>
                </rdf:li>
                <rdf:li>
                    <foaf:Person>
                        <foaf:surname>Wilson</foaf:surname>
                        <foaf:givenname>Christopher J.</foaf:givenname>
                    </foaf:Person>
                </rdf:li>
                <rdf:li>
                    <foaf:Person>
                        <foaf:surname>Jenkins</foaf:surname>
                        <foaf:givenname>Jeremy L.</foaf:givenname>
                    </foaf:Person>
                </rdf:li>
                <rdf:li>
                    <foaf:Person>
                        <foaf:surname>Holway</foaf:surname>
                        <foaf:givenname>Nicholas</foaf:givenname>
                    </foaf:Person>
                </rdf:li>
                <rdf:li>
                    <foaf:Person>
                        <foaf:surname>Tallarico</foaf:surname>
                        <foaf:givenname>John</foaf:givenname>
                    </foaf:Person>
                </rdf:li>
                <rdf:li>
                    <foaf:Person>
                        <foaf:surname>Parker</foaf:surname>
                        <foaf:givenname>Christian N.</foaf:givenname>
                    </foaf:Person>
                </rdf:li>
            </rdf:Seq>
        </bib:authors>
        <link:link rdf:resource="#item_1166"/>
        <dc:identifier>
            <dcterms:URI>
                <rdf:value>http://journals.sagepub.com/doi/10.1177/1087057116679993</rdf:value>
            </dcterms:URI>
        </dc:identifier>
        <bib:pages>238-249</bib:pages>
        <dc:date>03/2017</dc:date>
        <dcterms:dateSubmitted>2018-10-16 12:18:31</dcterms:dateSubmitted>
        <z:libraryCatalog>Crossref</z:libraryCatalog>
        <z:language>en</z:language>
        <dcterms:abstract>High-throughput screening generates large volumes of heterogeneous data that require a diverse set of computational tools for management, processing, and analysis. Building integrated, scalable, and robust computational workflows for such applications is challenging but highly valuable. Scientific data integration and pipelining facilitate standardized data processing, collaboration, and reuse of best practices. We describe how Jenkins-CI, an “off-the-shelf,” open-source, continuous integration system, is used to build pipelines for processing images and associated data from high-content screening (HCS). Jenkins-CI provides numerous plugins for standard compute tasks, and its design allows the quick integration of external scientific applications. Using Jenkins-CI, we integrated CellProfiler, an open-source image-processing platform, with various HCS utilities and a high-performance Linux cluster. The platform is web-accessible, facilitates access and sharing of highperformance compute resources, and automates previously cumbersome data and image-processing tasks. Imaging pipelines developed using the desktop CellProfiler client can be managed and shared through a centralized Jenkins-CI repository. Pipelines and managed data are annotated to facilitate collaboration and reuse. Limitations with Jenkins-CI (primarily around the user interface) were addressed through the selection of helper plugins from the Jenkins-CI community.</dcterms:abstract>
        <dc:title>Jenkins-CI, an Open-Source Continuous Integration System, as a Scientific Data and Image-Processing Platform</dc:title>
    </bib:Article>
    <bib:Journal rdf:about="urn:issn:2472-5552,%202472-5560">
        <prism:volume>22</prism:volume>
        <prism:number>3</prism:number>
        <dc:title>SLAS DISCOVERY: Advancing Life Sciences R&amp;D</dc:title>
        <dc:identifier>ISSN 2472-5552, 2472-5560</dc:identifier>
        <dc:identifier>DOI 10.1177/1087057116679993</dc:identifier>
    </bib:Journal>
    <z:Attachment rdf:about="#item_1166">
        <z:itemType>attachment</z:itemType>
        <dc:title>Moutsatsos et al. - 2017 - Jenkins-CI, an Open-Source Continuous Integration .pdf</dc:title>
        <link:type>application/pdf</link:type>
    </z:Attachment>
</rdf:RDF>
